# Supplementary material for: Cold priming uncouples light- and cold-regulation of gene expression in Arabidopsis thaliana
Source: BMC Plant Biol. 2020 Jun 18;20:281. doi: 10.1186/s12870-020-02487-0 (PMC7301481; doi:10.1186/s12870-020-02487-0)
Supplement: Supplementary file 1 — Additional file 1:Suppl. Table 1. General information on the quality of RNA sequencing and RNA sequence alignments. [file 12870_2020_2487_MOESM1_ESM.xlsx]

## Sheet: Suppl. Tab. 1
Suppl. Tab. 1: General information on the quality of sequencing and alignment of the transcriptom analysis
Sample	Raw Data Size (bp)	Clean Data Rate (%)	Total Mapped Reads (%)	Unique Match(%)	Multi-position Match (%)
C	1206844650	99.91	98.6	88.65	9.95
P	1188088200	99.94	98.66	89.14	9.52
T-C	1191344200	99.93	98.74	90.1	8.64
PT-C	1206848500	99.87	98.49	88.84	9.65
T-L	1206865000	99.91	98.55	88.09	10.46
PT-L	1191923400	99.92	98.7	89.56	9.14
