# Supplementary material for: Cold priming uncouples light- and cold-regulation of gene expression in Arabidopsis thaliana
Source: BMC Plant Biol. 2020 Jun 18;20:281. doi: 10.1186/s12870-020-02487-0 (PMC7301481; doi:10.1186/s12870-020-02487-0)
Supplement: Supplementary file 2 — Additional file 2:Suppl. Table 2. FPKM values in control plants (C5) and primed plants (P5) at the end of the 5 day long lag-phase, in only cold (T-C) or only light-triggered (T-L) plants and in cold-primed and cold (PT-C) or light-triggered (PT-L) plants arranged according to the FPKM-value in control plants. For each gene, the transcript variants used for aligning the RNASeq reads are listed. [file 12870_2020_2487_MOESM2_ESM.xlsx]

## Sheet: Suppl. Tab. 2
Suppl. Tab. 2: FPKM values at the end of the 5 day long lag-phase and after cold and light triggering in un-primed (C5, T-C and T-L) and cold-primed plants (P5, PT-C and PT-L)
		lag phase		cold-triggering		light-triggering
gene_id	transcript_id(s)	C5	P5	T-C	PT-C	T-L	PT-L
AT1G67090	AT1G67090.1,AT1G67090.2	14484.1	15057.8	11112.1	11867.4	14341.4	12890.6
AT1G29930	AT1G29930.1	12564.2	12301.8	10080.1	9619.83	9939.03	8767.94
AT1G79040	AT1G79040.1	7700.16	7637.14	5670.25	5606.23	6180.21	5975.88
AT1G55673	AT1G55673.1	7445.55	6193.54	4512.83	5202.29	5166.58	4634.97
AT4G28755	AT4G28755.1	6981.49	7197.31	4372.01	4274.25	5661.38	5636.06
AT5G38410	AT5G38410.1,AT5G38410.2,AT5G38410.3	6046.01	6724.81	1869.57	1935.78	7042.58	5588.14
AT1G09310	AT1G09310.1	5729.2	5132.12	4645.22	4617.73	4439.06	3931.96
AT2G39730	AT2G39730.1,AT2G39730.2,AT2G39730.3	5367.58	5136.76	2186.67	2046.93	3664.92	3607.06
AT3G54890	AT3G54890.1,AT3G54890.2,AT3G54890.3,AT3G54890.4	5156.49	5335.38	3268.43	3106.34	4586.11	3901.94
AT5G54270	AT5G54270.1	4971.9	4878.82	2870.73	2701.48	4208.24	3719.9
AT2G34420	AT2G34420.1	4868.4	5095.61	2731.05	2596.16	4587.84	3887.83
AT5G38420	AT5G38420.1	4486.68	5241.65	1191.87	1214.32	4775.24	4356.4
AT3G47470	AT3G47470.1	4096.67	4219.07	2525.76	2516.02	3386.75	2908.16
AT5G66570	AT5G66570.1	3938.66	4132.05	2124.63	2082.78	3392.26	2949.35
AT1G29920	AT1G29920.1	3932.74	3994.75	3668.81	3528.96	3352.38	3034.09
AT1G06680	AT1G06680.1,AT1G06680.2	3656.66	3768.85	2084.52	1973.83	3325.39	2662.26
AT4G10340	AT4G10340.1	3641.89	3513.58	1907.15	1666.92	2579.35	2212.51
AT1G55670	AT1G55670.1	3606.22	3160.32	2334.16	2222.01	2764.95	2441.39
AT5G38430	AT5G38430.1,AT5G38430.2	3407.23	4285.31	2332.65	2528.22	3869.88	3750.66
AT3G21055	AT3G21055.1,AT3G21055.2	3308.76	3434.82	2310.17	2361.5	3087.5	2193.93
AT3G01500	AT3G01500.1,AT3G01500.2,AT3G01500.3,AT3G01500.4	3000.67	3524.77	875.47	915.79	3119.52	3536.91
AT4G28750	AT4G28750.1	2734.33	2989.64	1763.51	1804.45	2702.47	1965.91
AT1G08380	AT1G08380.1	2712.15	2480.92	1514.81	1412.95	2511.49	1977.65
AT1G07600	AT1G07600.1	2693.88	2425.73	2533.47	2990.88	2617.46	2742.71
AT5G64040	AT5G64040.1,AT5G64040.2	2678.34	2388.28	1207.61	1439.59	1883.28	1518.12
AT4G02770	AT4G02770.1	2666.16	2742.94	2226.73	2060.92	2301.92	2150.96
AT1G29910	AT1G29910.1	2647.01	2559.51	2112.58	1830.75	2629.3	2240.66
AT4G38970	AT4G38970.1,AT4G38970.2	2601.49	2618.09	1463.84	1475.36	2283.32	2184.55
AT1G52230	AT1G52230.1	2503.3	2453.84	1780.66	1670.08	1882.67	1806.89
AT2G05070	AT2G05070.1	2457.36	2641.23	1543.89	1395.14	1839.22	1662.25
AT1G61520	AT1G61520.1,AT1G61520.2,AT1G61520.3	2420.33	2190.5	1499.3	1416.05	2231.15	2002.13
AT2G05100	AT2G05100.1,AT2G05100.2	2394.79	2405.76	1462.21	1347.04	2164.83	1682.65
AT2G30570	AT2G30570.1	2250	2323.14	1473.45	1460.67	2095.06	1749.71
AT1G03130	AT1G03130.1	2187.78	2105.76	1328.43	1186.18	1225.07	1265.01
AT4G12800	AT4G12800.1,AT4G12800.2	2148.38	2310.23	1617.12	1420.01	2230.02	1803.05
AT1G20340	AT1G20340.1	2106.44	2396.53	1415.49	1423.99	2162.05	1681.95
AT1G30380	AT1G30380.1	2085.62	2299.5	1255.58	1307.03	1788.22	1562.02
AT1G67740	AT1G67740.1	2084.62	1626.22	1238.35	1267.42	1455.95	1238.78
AT3G61470	AT3G61470.1	2069.6	1994.96	1210.94	1196.19	1991.14	1515.23
AT3G14210	AT3G14210.1,AT3G14210.2	2069.46	1748.21	1528.95	1515.66	1092.46	1018.36
AT1G15820	AT1G15820.1	2013.24	2186.22	1241.12	1095.77	1613.59	1232.91
AT2G38540	AT2G38540.1	1981.43	1843.55	1672.23	1620.07	1796.97	1808.46
AT1G51400	AT1G51400.1	1969.18	1858.89	1532.37	1367.31	1213.14	1064.81
AT1G60950	AT1G60950.1	1958.06	1879.26	1672.87	1614.19	1987.55	1820.48
AT2G46820	AT2G46820.1,AT2G46820.2	1949.19	2218.5	1078.69	1069.69	1294.28	1693.58
AT3G56940	AT3G56940.1,AT3G56940.2	1943.44	1937.91	1208.92	1134.32	1221.26	1242.49
AT1G44575	AT1G44575.1,AT1G44575.2,AT1G44575.3	1921.21	2044.34	1701.37	1835.61	2332	2352.39
AT3G44310	AT3G44310.1,AT3G44310.2,AT3G44310.3,AT3G44310.4	1899.11	1844.93	1114.45	1087.66	2214.31	2290.31
AT4G05180	AT4G05180.1,AT4G05180.2	1860.07	1881.85	1382.11	1303.56	1621.24	1378.33
AT4G21960	AT4G21960.1	1815.76	1392.18	1403.66	1216.48	1253.89	1217.57
AT1G31330	AT1G31330.1	1685.26	1777.13	1017.16	932.76	1630.22	1359.46
AT5G54770	AT5G54770.1	1606.67	1573.76	1649.4	1591.82	2398.5	2296.76
AT5G01530	AT5G01530.1	1606.63	1824.93	1073.32	985.81	1522.52	1317
AT1G73600	AT1G73600.1,AT1G73600.2	1603.65	1507.59	479.41	477.03	690.87	729.21
AT4G21280	AT4G21280.1,AT4G21280.2	1592.57	1708.63	1093.61	1129.01	1227.51	1060.21
AT2G06520	AT2G06520.1	1586.41	1827.97	1179.27	1179.56	1650.69	1348.55
AT1G31580	AT1G31580.1	1518.56	1458.94	803.67	708.71	1969.12	1064.17
AT4G38775	AT4G38775.1	1516.71	1125.21	1465.58	1618.85	971.9	992.95
AT2G13360	AT2G13360.1,AT2G13360.2,AT2G13360.3	1492.62	1450.76	851.01	879.87	1310.38	1460.57
AT2G25510	AT2G25510.1,AT2G25510.2	1479.48	1445.42	1829.88	1883.51	2213.22	1496.76
AT3G08940	AT3G08940.1,AT3G08940.2	1434.79	1370.53	798.78	712.45	835.09	658.63
AT4G09650	AT4G09650.1	1417.95	1334.95	1065.67	1041.88	1053.49	1108.56
AT3G15353	AT3G15353.1,AT3G15353.2	1406.24	1434.93	731.84	673.96	1040.95	925.48
AT3G14420	AT3G14420.1,AT3G14420.2,AT3G14420.3,AT3G14420.4,AT3G14420.5,AT3G14420.6	1331.21	1597.92	830.26	891.89	1260.18	1224.9
AT3G27690	AT3G27690.1,AT3G27690.2	1302.23	1449.03	442.8	351.39	708.28	598.28
AT4G16983	AT4G16983.1	1277.5	1220.14	877.16	889.47	925.29	783.48
AT1G54410	AT1G54410.1	1267.79	1132.89	2691.93	2776.1	1646.86	1572.27
AT4G23670	AT4G23670.1	1265.53	901.79	616.3	758.96	1171.54	766.89
AT4G01150	AT4G01150.1,AT4G01150.2	1251.19	1215.93	1105.35	1029.01	1323.61	1179.3
AT2G26500	AT2G26500.1,AT2G26500.2,AT2G26500.3	1242.36	1293.71	1298.1	1356.48	1308.31	1382.41
AT3G26650	AT3G26650.1	1234.31	1259.41	658.35	661.14	896.23	1006.26
AT4G37930	AT4G37930.1	1234.26	1345.91	923.3	911.67	1257.51	1327.26
AT1G32060	AT1G32060.1	1232.02	1216.38	617.86	604.98	970.37	980.14
AT2G21330	AT2G21330.1,AT2G21330.2,AT2G21330.3	1214.96	1348.1	656.39	657.9	1050.26	928.28
AT2G05520	AT2G05520.1,AT2G05520.2,AT2G05520.3,AT2G05520.4,AT2G05520.5,AT2G05520.6	1206.94	1018.98	1262.88	1121.27	1381.94	1154.24
AT1G72600	AT1G72600.1,AT1G72600.2	1181.83	1039.37	1037.54	1140.01	1101.51	1016.65
AT4G03280	AT4G03280.1,AT4G03280.2	1180.02	1249.45	1003.11	982.76	1415.1	1229.17
AT1G12900	AT1G12900.1,AT1G12900.2,AT1G12900.3,AT1G12900.4,AT1G12900.5	1179.58	1231.33	712.27	707.47	893.37	821.84
AT1G42970	AT1G42970.1	1176	1283.4	825.24	889.22	1243.94	1438.48
AT1G24996	AT1G24996.1	1159.32	1230.61	992.43	1013.7	1079.82	1221.99
AT3G50820	AT3G50820.1	1151.77	1180	640.06	640.94	961.08	848.87
AT5G02500	AT5G02500.1,AT5G02500.2	1140.2	1102.76	787.07	710.35	331.82	307.23
AT1G51402	AT1G51402.1	1124.22	1091.04	902	759.83	673.71	554
AT5G26000	AT5G26000.1,AT5G26000.2	1107.56	1215.5	863.43	766.4	1194.08	1152.85
AT5G25610	AT5G25610.1	1089.4	850.28	771.57	691.14	824.32	845.04
AT5G66190	AT5G66190.1,AT5G66190.2	1087.91	1118.59	794.09	772.45	981.8	1130.22
AT3G53420	AT3G53420.1,AT3G53420.2	1073.46	981.5	560.93	568.99	557.45	410.27
AT2G34430	AT2G34430.1	1045.15	1048.99	589.46	483.1	597.99	455.9
AT5G42530	AT5G42530.1	1038.33	996.5	502.37	512.87	1603.94	1027.75
AT1G23310	AT1G23310.1,AT1G23310.2	983.83	1025.79	575.99	561.62	774.03	818.19
AT3G55800	AT3G55800.1	952.09	924.96	611.97	638.78	839.04	936.58
AT1G05850	AT1G05850.1,AT1G05850.2	940.08	848.56	805.23	706.35	797.45	743.7
AT3G16140	AT3G16140.1	920.79	947.39	698.43	723.26	889.56	744.63
AT4G32260	AT4G32260.1	903.94	834.9	665.02	657.88	890.39	825.77
AT5G14740	AT5G14740.1,AT5G14740.2,AT5G14740.3,AT5G14740.4,AT5G14740.5,AT5G14740.6,AT5G14740.7,AT5G14740.8,AT5G14740.9	890.47	1165.08	330.94	299.36	776.32	758.37
AT4G04640	AT4G04640.1	885.36	896.51	728.8	706.95	812.99	832.96
AT4G34620	AT4G34620.1	881.41	827.27	647.4	698.79	808.06	655.34
AT4G05320	AT4G05320.1,AT4G05320.2,AT4G05320.3,AT4G05320.4,AT4G05320.5,AT4G05320.6,AT4G05320.7,AT4G05320.8	874.97	916.91	746.25	758.78	1240.62	1295.06
AT5G02380	AT5G02380.1	860.21	938.17	1011.05	857.75	1140.45	934.35
AT1G72610	AT1G72610.1	857.74	895.37	896.2	875.02	840.99	949.95
AT1G13930	AT1G13930.1,AT1G13930.2,AT1G13930.3	847.75	721.07	734.33	720.06	1400.69	1064.71
AT2G10940	AT2G10940.1,AT2G10940.2	838.01	872.3	562.93	539.56	813.55	912.57
AT4G38770	AT4G38770.1	835.79	739.8	896.23	913.55	714.07	615.36
AT1G11860	AT1G11860.1,AT1G11860.2,AT1G11860.3	829.34	858.27	553.8	550.83	778.9	783.72
AT2G45180	AT2G45180.1	825.19	773.87	663.89	619.67	820.9	934.19
AT1G13440	AT1G13440.1,AT1G13440.2	821.8	871.82	767.96	685.37	733.16	613.5
AT3G02470	AT3G02470.1,AT3G02470.3,AT3G02470.4	782.17	916.06	599.74	617.31	425.32	443.61
AT1G76180	AT1G76180.1,AT1G76180.2	777.06	621.32	827.5	800.64	752.68	648.7
AT5G35630	AT5G35630.1,AT5G35630.2,AT5G35630.3	773.9	835.12	459.4	442.43	826.53	887.01
AT3G16640	AT3G16640.1	755.45	638.93	571.06	583.79	656.23	493.14
AT5G64770	AT5G64770.1	744.74	520.88	538.11	637.51	429.8	416.15
AT4G35090	AT4G35090.1,AT4G35090.2,AT4G35090.3	743.45	875.11	396.62	403.68	580.44	601.53
AT5G09660	AT5G09660.1,AT5G09660.2,AT5G09660.3,AT5G09660.4,AT5G09660.5	727.98	745.65	463.17	466	627.71	595.52
AT2G41090	AT2G41090.1	721.71	670.72	299.17	272.79	599.8	385.62
AT3G46780	AT3G46780.1	713.76	726.8	366.15	403.1	588.74	581.2
AT3G12780	AT3G12780.1	711.78	751.01	525.49	555.51	764.62	799.51
AT1G20620	AT1G20620.1,AT1G20620.2,AT1G20620.4,AT1G20620.5,AT1G20620.6,AT1G20620.7	707.17	723.48	584.88	498.6	1192.98	1017.81
AT2G20260	AT2G20260.1	684.64	713.87	569.14	617.3	720.43	504.98
AT4G25100	AT4G25100.1,AT4G25100.2,AT4G25100.3,AT4G25100.4,AT4G25100.5	675.88	647.56	678.09	592.93	1010.73	1008.41
AT5G60390	AT5G60390.1,AT5G60390.2,AT5G60390.3	667.77	695.01	1497.21	1426.2	937.3	893.01
AT1G74470	AT1G74470.1	664.24	647.38	584.52	560.78	480.75	467.81
AT1G54780	AT1G54780.1	651.92	582.87	340.8	336.79	454.14	454.57
AT3G11630	AT3G11630.1	643.26	722.48	609.79	609.62	782.87	702.95
AT5G46110	AT5G46110.1,AT5G46110.2,AT5G46110.3,AT5G46110.4	640.05	650.99	361.17	349.02	437.4	437.02
AT1G09340	AT1G09340.1,AT1G09340.2	629.68	631.86	427.97	426.23	613.35	623.97
AT1G68010	AT1G68010.1,AT1G68010.2,AT1G68010.3	623.03	621.1	312.23	294.12	460.91	474.46
AT2G45960	AT2G45960.1,AT2G45960.2,AT2G45960.3	621.03	554	346.19	294.58	316.65	283.89
AT5G20290	AT5G20290.1	619.46	626.87	1408.18	1344.32	792.98	826.58
AT2G42540	AT2G42540.1,AT2G42540.2,AT2G42540.3,AT2G42540.4	590.44	487.86	12228.6	14263.5	2568.22	2747.78
AT4G33010	AT4G33010.1,AT4G33010.2	589.3	724.54	381.34	387.64	572.82	735.32
AT4G20360	AT4G20360.1,AT4G20360.2	585.35	631.4	485.11	491.4	569.63	667.77
AT3G54050	AT3G54050.1,AT3G54050.2	583.52	550.74	491.7	509.03	494.21	541.49
AT1G02780	AT1G02780.1	578.64	609.8	1174.49	1192.67	794.96	679.43
AT3G47070	AT3G47070.1	576.82	622.71	533.42	559.44	615.83	553.33
AT1G20020	AT1G20020.1,AT1G20020.2,AT1G20020.3	576.02	553.84	821.26	861.84	905.5	1033.81
AT2G42220	AT2G42220.1	572.54	610.19	346.93	341.39	344.19	393.48
AT1G26630	AT1G26630.1,AT1G26630.2	572.14	568.21	907.89	976.15	722.52	547.58
AT3G63160	AT3G63160.1	569.74	590.39	1442.81	1621.89	995.54	967.6
AT3G11120	AT3G11120.1	569.68	387.74	1045.81	1160.96	538.61	563.61
AT3G60245	AT3G60245.1	569.28	522.33	1488.72	1473.54	905.18	614.65
AT1G05190	AT1G05190.1	566.72	585.96	609.03	608.48	478.5	524.86
AT5G56670	AT5G56670.1	566.41	520.02	1298.7	1498.44	816.01	682.52
AT5G61410	AT5G61410.1,AT5G61410.2	563.31	614.16	501.03	519.21	600.82	588.89
AT1G62380	AT1G62380.1	556.77	523.68	209.76	167.03	281.49	293.64
AT3G26060	AT3G26060.1,AT3G26060.2,AT3G26060.3	553.6	552.35	485.48	447.74	624.57	622.6
AT5G56710	AT5G56710.1,AT5G56710.2	548.2	484.63	1233.37	1301.74	678.09	623.39
AT5G54600	AT5G54600.1,AT5G54600.2	546.02	540.16	547.72	514.89	528.65	542.68
AT4G26850	AT4G26850.1	539.38	631.24	204.92	219.37	305.67	338.51
AT1G62480	AT1G62480.1	537.06	418.84	283.93	250.76	775.01	576.7
AT3G23810	AT3G23810.1	533.05	615.67	572.06	594.56	516.89	574.49
AT1G32470	AT1G32470.1	529.99	574.48	492.54	506.37	677.71	564.29
AT5G13930	AT5G13930.1	528.32	489	950.39	976.48	429.68	383.66
AT5G17920	AT5G17920.1,AT5G17920.2	520.69	590.71	506.72	483.83	583.55	611.87
AT1G24880	AT1G24880.2,AT1G24880.3	516.03	553.19	429.35	448.13	510.73	570.72
AT3G26450	AT3G26450.1	515.76	467.6	313.99	368.37	270.8	234.61
AT1G68590	AT1G68590.1,AT1G68590.2	513.95	520.76	555.01	575.47	445.01	452.21
AT2G35370	AT2G35370.1	511.17	524.84	510.74	503.49	713.83	577.81
AT3G62410	AT3G62410.1	509.79	507.69	440	424.51	780.07	652.86
AT5G40950	AT5G40950.1	507.54	544.14	443.32	445.98	508.26	454.31
AT2G47400	AT2G47400.1	501.84	478.73	543.98	564.46	580.99	458.71
AT5G20700	AT5G20700.1	496.45	497.81	491.95	522.47	412.3	350.46
AT5G36700	AT5G36700.1,AT5G36700.2,AT5G36700.3,AT5G36700.4	493.28	469.38	266.15	260.08	396.48	459.91
AT1G52240	AT1G52240.1	491.69	547.04	329.24	334.62	404.3	329.06
AT1G72930	AT1G72930.1,AT1G72930.2	489.72	462	126.56	117.8	347	283.14
AT3G17390	AT3G17390.1	486.56	528.12	481.08	515.58	533.33	558.59
AT1G12090	AT1G12090.1	486.24	450.97	337.09	318.42	661.36	704.38
AT4G02530	AT4G02530.1,AT4G02530.2,AT4G02530.3	485.81	483.13	517.09	520.64	516.67	548.88
AT3G25920	AT3G25920.1	484.24	479.38	479.12	468.38	434.45	445.7
AT3G14415	AT3G14415.1,AT3G14415.2,AT3G14415.3	480.1	571.78	321.25	320.83	456.59	498.15
AT4G09320	AT4G09320.1	478.96	429.78	1243.52	1253.19	826.8	622.53
AT3G16130	AT3G16130.1	478.7	533.6	333.56	370.68	442.03	357.1
AT5G42980	AT5G42980.1	472.22	441.37	490.52	509.67	685.18	521.25
AT3G62030	AT3G62030.1,AT3G62030.2,AT3G62030.3	471.35	443.25	459.9	425.08	528.52	502.71
AT5G59880	AT5G59880.1,AT5G59880.2	470.38	419.13	450.74	464.66	472.69	485.86
AT3G56910	AT3G56910.1	467.62	485.25	421.89	418.82	450.17	412.92
AT5G53300	AT5G53300.1,AT5G53300.2,AT5G53300.3,AT5G53300.4	467.44	495.82	419.31	422.8	433.94	371.04
AT1G64720	AT1G64720.1	466.73	435.5	235.6	223.32	271.15	243.74
AT5G15970	AT5G15970.1	463.82	334.72	3555.47	4349.36	834.21	743.55
AT5G13630	AT5G13630.1,AT5G13630.2	457.98	485	269.77	264.94	194.91	247.2
AT2G20890	AT2G20890.1	455.36	483.25	462.44	448.02	455.18	444.29
AT1G78020	AT1G78020.1	455.24	399.86	440.02	475.58	205.47	172.27
AT4G01050	AT4G01050.1,AT4G01050.2	451.15	442.32	302.08	306.12	331.96	321.06
AT4G29350	AT4G29350.1	448.72	395.44	418.23	406	487.68	354.68
AT2G30860	AT2G30860.1,AT2G30860.2	446.74	478.25	686.12	639.84	1090.14	902.29
AT1G67430	AT1G67430.1,AT1G67430.2	444.03	480.53	1097.92	1051.06	677.35	602.86
AT1G79850	AT1G79850.1	444.01	489.79	452.02	469.25	457.35	391.64
AT3G22235	AT3G22235.1,AT3G22235.2	443.4	397.26	79.5	74.27	1050.32	711.89
AT5G65220	AT5G65220.1	442.98	459.26	487	548.69	430.55	405.69
AT5G44580	AT5G44580.1	435.84	372.81	248.43	288.67	214.3	199.1
AT1G20450	AT1G20450.1,AT1G20450.2	435.67	369.82	933.57	942.24	633.1	557.76
AT3G60750	AT3G60750.1,AT3G60750.2	434.75	474.63	340.77	334.91	529.38	559.39
AT4G16980	AT4G16980.1	434.71	407.81	316.38	302.83	312.08	298.81
AT2G39460	AT2G39460.1,AT2G39460.2	433.09	313.04	1003.43	1026.89	553.64	475.3
AT1G78040	AT1G78040.1,AT1G78040.2,AT1G78040.3	432.28	368.92	410.83	405.31	398.04	401.65
AT4G11150	AT4G11150.1	429.28	381.73	468.26	492.99	441.22	364.99
AT3G61440	AT3G61440.1,AT3G61440.2,AT3G61440.3,AT3G61440.4	428	403.07	285.05	247.35	300.5	317.74
AT3G22231	AT3G22231.1	416.56	379.68	58.73	86.77	1340.81	640.48
AT1G70760	AT1G70760.1	415.22	440.12	273.82	310.25	336.55	361.59
AT5G54940	AT5G54940.1,AT5G54940.2,AT5G54940.3	414.94	403.04	211.9	212.45	397.61	402.8
AT3G08580	AT3G08580.1,AT3G08580.2	404.11	442.55	565.35	566	504.24	440.44
AT1G21500	AT1G21500.1	401.03	462.1	245.1	233.52	342.62	264.85
AT3G61870	AT3G61870.1,AT3G61870.2	399.68	352.48	287.57	275.13	375.45	397.41
AT3G51600	AT3G51600.1	398.21	308.51	558.85	622.7	426.56	375.82
AT5G50920	AT5G50920.1	398.14	369.71	357.02	372.99	391.48	488.94
AT3G26520	AT3G26520.1	397.94	389.5	263.03	250.83	407.31	384.21
AT5G02960	AT5G02960.1	397.61	370.67	868.26	836.3	500.74	476.83
AT2G47110	AT2G47110.1,AT2G47110.2	396.13	366.39	741.65	795.43	507.89	389.65
AT1G65960	AT1G65960.1,AT1G65960.2,AT1G65960.3,AT1G65960.4	395.56	374.12	438.05	405.48	362.49	403.04
AT3G09440	AT3G09440.1,AT3G09440.2,AT3G09440.3,AT3G09440.4	394.77	418.95	231.69	222.9	64.8	61.18
AT1G17880	AT1G17880.1	391.17	426.72	756.68	761.85	518.5	502.04
AT1G67700	AT1G67700.1,AT1G67700.2,AT1G67700.3,AT1G67700.4,AT1G67700.5	385.39	389.82	380.73	372.83	315.04	310.91
AT4G05050	AT4G05050.1,AT4G05050.2,AT4G05050.3,AT4G05050.4	384.54	347.86	323.57	312.84	413.94	415.86
AT1G67865	AT1G67865.1,AT1G67865.2	379.88	391.1	310.37	240.95	434.87	377.85
AT4G18480	AT4G18480.1	378.48	397.37	423.59	394.04	331.29	361.28
AT5G23060	AT5G23060.1,AT5G23060.2	378.17	384.57	289.1	311.66	294.3	318.79
AT1G58290	AT1G58290.1	373.63	390.84	213.58	206.67	206.5	259.54
AT4G22890	AT4G22890.1,AT4G22890.2,AT4G22890.3,AT4G22890.4,AT4G22890.5	373.26	381.55	200.27	202.73	322.42	339.84
AT2G34480	AT2G34480.1,AT2G34480.2	372.79	380.31	765.06	790.53	532.33	424.35
AT1G15270	AT1G15270.1	372.68	316.51	454.77	516.99	448.55	348.79
AT1G75350	AT1G75350.1	371.25	342.69	366.31	393.16	343.29	322.1
AT4G04020	AT4G04020.1	370.91	398.98	693.89	694.82	573.91	606.43
AT2G32690	AT2G32690.1,AT2G32690.2,AT2G32690.3,AT2G32690.4,AT2G32690.5	370.35	305.44	180.39	179.71	189.69	198.9
AT1G10960	AT1G10960.1	369.75	446.95	187.39	180.85	263.88	265.11
AT5G13650	AT5G13650.1,AT5G13650.2	369.45	416.06	443.07	458.64	269.41	357.96
AT4G25050	AT4G25050.1,AT4G25050.2	369.26	407.46	297.39	286.69	299.24	317.16
AT2G06850	AT2G06850.1,AT2G06850.2	366.6	351.54	211.23	152.41	277.46	406.39
AT2G38140	AT2G38140.1	366.06	352.08	328.92	345.35	367.99	367.23
AT1G06040	AT1G06040.1,AT1G06040.2	358.8	351.89	225.65	196.06	308.42	334.79
AT5G20720	AT5G20720.1,AT5G20720.2,AT5G20720.3,AT5G20720.4	356.53	355.83	681.81	704.33	450.19	433.21
AT3G06700	AT3G06700.1,AT3G06700.2,AT3G06700.3	353.81	382.24	960.52	1018.07	623.02	452.1
AT2G05620	AT2G05620.1,AT2G05620.2	353.37	362	338.24	323.87	285.85	307.97
AT3G15360	AT3G15360.1	352.85	326.3	334.54	336.13	448.19	364.11
AT1G23130	AT1G23130.1	351.96	334.54	278.8	252.62	359.46	355.25
AT1G07320	AT1G07320.1,AT1G07320.2,AT1G07320.3,AT1G07320.4	351.83	335.07	296.47	293.15	316.01	331.43
AT3G25520	AT3G25520.1,AT3G25520.2,AT3G25520.3	350.46	370.31	878.87	710.18	496.52	460.36
AT3G01390	AT3G01390.1,AT3G01390.2,AT3G01390.3,AT3G01390.4	347.65	279.61	365.75	397.75	301.22	310.55
AT5G25980	AT5G25980.1,AT5G25980.2,AT5G25980.3	345.04	437.34	286	234.59	502	451.93
AT1G31812	AT1G31812.1	343.7	322.35	276.61	262.68	363.04	303.66
AT2G23670	AT2G23670.1	342.84	335.89	325.53	418.18	343.4	326.28
AT1G52220	AT1G52220.1,AT1G52220.2,AT1G52220.3,AT1G52220.4	340.29	320.86	270.15	246.69	290.63	289.03
AT3G63490	AT3G63490.1,AT3G63490.2	339.34	367.09	321.16	342.87	362.04	353.69
AT4G09010	AT4G09010.1,AT4G09010.2,AT4G09010.3	337.92	308.3	265.92	243.02	269.69	297.23
AT3G59400	AT3G59400.1	337.36	351.93	246.06	248.77	230.31	226.59
AT2G40880	AT2G40880.1	334.53	274.26	252.01	268.52	210.28	157.9
AT3G47650	AT3G47650.1	333.65	340.59	480.04	459.67	297.22	327.38
AT2G33450	AT2G33450.1	333.53	323.18	352.6	370.49	356.76	262.57
AT4G37800	AT4G37800.1	333.29	321.67	224.44	208.08	131.17	138.56
AT1G78370	AT1G78370.1	332.94	367.6	606.34	466.77	606.1	511.55
AT1G56280	AT1G56280.1,AT1G56280.2	332.15	286.28	147.71	122.8	218.55	204.08
AT1G71500	AT1G71500.1	330.01	364.58	394.67	380.38	350.85	406.63
AT2G41430	AT2G41430.1,AT2G41430.2,AT2G41430.3,AT2G41430.4,AT2G41430.5	329.55	273.1	443.6	474.42	557.16	419.87
AT3G52230	AT3G52230.1	328.97	316.95	275.77	269.44	238.88	229.27
AT1G11840	AT1G11840.1,AT1G11840.2,AT1G11840.3,AT1G11840.4,AT1G11840.5,AT1G11840.6	327.91	293.19	340.6	320.18	521.4	444.04
AT2G43030	AT2G43030.1	327.68	349.48	395.86	372.06	310.3	334.31
AT4G34050	AT4G34050.1,AT4G34050.2,AT4G34050.3	327.48	337.87	261.31	259.65	289	217.53
AT1G43170	AT1G43170.1,AT1G43170.2,AT1G43170.3,AT1G43170.4,AT1G43170.5,AT1G43170.6,AT1G43170.7,AT1G43170.8,AT1G43170.9	326.34	327.68	731.54	692.93	415.89	416.26
AT1G07890	AT1G07890.1,AT1G07890.2,AT1G07890.3,AT1G07890.4,AT1G07890.5,AT1G07890.6,AT1G07890.7,AT1G07890.8	325.49	356.26	322.9	297.58	535.53	428.32
AT5G42270	AT5G42270.1	324.97	337.62	312.93	336.82	285.41	292.31
AT5G57345	AT5G57345.1	324.59	354.68	283.24	278.15	282.6	260.57
AT1G74880	AT1G74880.1	321.21	327.35	241.68	245.41	234.11	269.89
AT4G15545	AT4G15545.1	321.17	336.17	194.51	194.73	256.51	240.37
AT2G37220	AT2G37220.1	320.45	341.03	542.21	590.84	556.92	526.34
AT3G63410	AT3G63410.1	317.54	353.29	387.98	366	357.44	358.76
AT5G19940	AT5G19940.1,AT5G19940.2	317.12	331.47	239.76	211.33	254.63	231.26
AT4G20260	AT4G20260.1,AT4G20260.10,AT4G20260.2,AT4G20260.3,AT4G20260.4,AT4G20260.5,AT4G20260.6,AT4G20260.7,AT4G20260.8,AT4G20260.9	316.5	308.74	387.36	419.87	480.96	468.51
AT4G13940	AT4G13940.1,AT4G13940.2,AT4G13940.3,AT4G13940.4	314.95	361.17	443.22	373.37	326.45	346.95
AT1G78630	AT1G78630.1	311.03	327.36	281.08	305.75	343.93	301
AT5G24930	AT5G24930.1	310.15	330.44	232.08	231.03	196.81	189.98
AT2G24090	AT2G24090.1	309.5	318.29	334.27	340.41	301.55	297.51
AT5G60360	AT5G60360.1,AT5G60360.2,AT5G60360.3	309.1	268.25	207.23	198.12	260.6	229.87
AT5G66040	AT5G66040.1,AT5G66040.2	307.64	244.3	175.09	152.96	288.8	200.53
AT3G56290	AT3G56290.1	306.26	303.64	185.58	217.64	238.06	234.66
AT5G28060	AT5G28060.1	306.07	300.79	791.05	716.82	353.67	368.37
AT4G24770	AT4G24770.1,AT4G24770.2	304.09	296.18	298.09	298.93	315.62	256.77
AT3G44010	AT3G44010.1,AT3G44010.2	303.17	300.01	648.57	722.56	395.36	285.83
AT5G19140	AT5G19140.1,AT5G19140.2,AT5G19140.3	303.15	266.7	217.77	202.46	507.36	509.22
AT4G01310	AT4G01310.1	302.91	321.18	319.47	309.75	270.41	290.06
AT1G19570	AT1G19570.1	302.35	293.11	605.42	596.9	1614.19	1185.32
AT4G28660	AT4G28660.1,AT4G28660.2	298.79	313.71	325.85	352.35	318.76	309.65
AT2G28190	AT2G28190.1	295.43	333.76	300.34	263.11	278.08	256.75
AT3G02730	AT3G02730.1	295.41	291.26	232.43	242.55	334.63	274.5
AT4G34350	AT4G34350.1	294.92	306.71	209.45	203.51	174.6	208.56
AT5G47210	AT5G47210.1,AT5G47210.2,AT5G47210.3	290.81	256.03	602.74	645.53	419.62	389.5
AT1G27950	AT1G27950.1	289.89	266.61	302.7	303.65	245.16	241.49
AT5G38980	AT5G38980.1	289.78	233.27	205.77	190.47	260.44	194.51
AT3G27160	AT3G27160.1,AT3G27160.2	287.39	284.73	276.94	298.4	240.85	287.58
AT3G63140	AT3G63140.1	286.7	307.28	209.37	215.64	302.77	286.48
AT1G56045	AT1G56045.1	286.31	232.74	529.09	682.88	403.98	282.49
AT4G12880	AT4G12880.1,AT4G12880.2	285.7	232.53	184.35	189.89	266.61	229.26
AT5G13510	AT5G13510.1	285.65	309.1	280.68	255.82	311.39	296.47
AT2G28800	AT2G28800.1,AT2G28800.2,AT2G28800.3,AT2G28800.4	284.67	295	311.57	317.13	276.73	286.54
AT1G69620	AT1G69620.1	282.93	284.32	574.3	584.43	346.16	322.01
AT2G15970	AT2G15970.1,AT2G15970.2	282.85	240.7	726.85	632.01	410.44	399.87
AT1G66100	AT1G66100.1	282.65	266.57	144.69	141.78	282.03	229.81
AT4G27700	AT4G27700.1	282.5	284.85	218.45	219.29	260.58	260.27
AT5G19220	AT5G19220.1	281.11	303.6	327.68	330.68	226.9	292.49
AT3G62290	AT3G62290.1,AT3G62290.2,AT3G62290.3	281.1	241.98	188.98	169.48	233.81	206.59
AT4G39330	AT4G39330.1,AT4G39330.2	280.91	252	205.96	192.94	107.28	110.58
AT4G40030	AT4G40030.1,AT4G40030.2,AT4G40030.3,AT4G40030.4	280.08	263.02	206.55	203.66	278	199.56
AT1G66200	AT1G66200.1,AT1G66200.2,AT1G66200.3	279.94	268.37	141.95	154.99	173.08	169.16
AT4G27090	AT4G27090.1	279.22	263.72	635.17	605.43	392.18	375.19
AT3G48140	AT3G48140.1	279.08	286.59	318.93	342.92	367.34	292.78
AT1G16880	AT1G16880.1,AT1G16880.2	278.81	337.5	258.8	250.82	311.68	354.71
AT3G27830	AT3G27830.1,AT3G27830.2	278.6	288.29	227.42	256.56	283.17	238.88
AT3G17930	AT3G17930.1	277.84	248.58	388.65	393.6	293.93	297.99
AT1G35720	AT1G35720.1	277.35	209.77	656.39	572.68	488.01	436.5
AT5G35480	AT5G35480.1,AT5G35480.2	277.03	194.07	219.8	303.77	131.12	113.25
AT1G48355	AT1G48355.1	276.59	326.07	334.92	305.58	332.81	288.02
AT5G02790	AT5G02790.1	276.08	274.97	205.51	200.28	294.89	275.72
AT1G19000	AT1G19000.1,AT1G19000.2	275.59	263.91	237.41	224.52	153.71	163.76
AT2G43970	AT2G43970.1,AT2G43970.2	275.35	283.99	193.09	183.07	267.22	274.5
AT1G18730	AT1G18730.1,AT1G18730.2,AT1G18730.3,AT1G18730.4,AT1G18730.5	274.45	271.83	302.5	270.1	286.07	338.2
AT1G78570	AT1G78570.1	274.26	262.12	295.62	285.91	153.24	157.07
AT3G62870	AT3G62870.1	271.76	282.23	717.29	774.26	457.62	376.15
AT2G19730	AT2G19730.1,AT2G19730.2,AT2G19730.3	271.62	251.51	700.51	775	457.59	367.29
AT2G23090	AT2G23090.1	270.76	246.51	316.27	344.63	333.39	274.62
AT1G55480	AT1G55480.1	270.71	258.71	222.52	221.57	222.94	253.94
AT3G62530	AT3G62530.1	269.38	231.72	553.95	507.98	403.32	340.7
AT2G30950	AT2G30950.1,AT2G30950.2,AT2G30950.3,AT2G30950.4	269.33	288.28	247.11	243.05	260.47	275.26
AT3G16770	AT3G16770.1	269.29	231.75	59.17	53.93	99.74	83.26
AT4G02890	AT4G02890.1,AT4G02890.2,AT4G02890.3,AT4G02890.4	269.11	276.34	202.33	171.95	246.8	259.47
AT5G51110	AT5G51110.1,AT5G51110.2	268.14	293.53	316.23	308.06	298.07	315.47
AT5G41700	AT5G41700.1,AT5G41700.2,AT5G41700.3,AT5G41700.4,AT5G41700.5	267.93	234.88	155.11	139.5	214.62	218.02
AT3G22120	AT3G22120.1,AT3G22120.2	267.54	226.26	339.57	394.08	271.75	274.58
AT5G39740	AT5G39740.1,AT5G39740.2	267.47	276.29	803.27	714.56	398.75	386.94
AT5G17170	AT5G17170.1,AT5G17170.2	267.44	269.65	239.15	235.3	297.37	316.31
AT4G39200	AT4G39200.1,AT4G39200.2	266.63	289.52	482.36	502.26	312.55	302.63
AT3G04840	AT3G04840.1	266.61	300.38	718.94	715.39	439.18	411.35
AT1G55335	AT1G55335.1	266.07	286.15	244.64	241.66	235.13	252.86
AT1G03600	AT1G03600.1	265.79	274.21	198.4	175.06	206.08	178.78
AT1G37130	AT1G37130.1	264.8	316.7	178.63	174.53	183.32	210.59
AT2G24270	AT2G24270.1,AT2G24270.2,AT2G24270.3,AT2G24270.4	264.79	260.24	158.97	150.89	151.04	160.68
AT3G44110	AT3G44110.1,AT3G44110.2	261.97	246.48	238.68	229.33	113.74	118.78
AT3G05590	AT3G05590.1,AT3G05590.2,AT3G05590.3	261.92	248.8	602.2	626.97	401.58	329.14
AT1G73230	AT1G73230.1	261.91	266.92	480.47	479.53	328.62	305.14
AT5G67030	AT5G67030.1,AT5G67030.2	261.73	266.72	188.5	183.95	152.41	184.2
AT5G19760	AT5G19760.1	260.88	284.92	335.2	322.14	284.03	290.43
AT3G62250	AT3G62250.1	260.19	241.93	455.95	510.82	371.5	262.75
AT2G27530	AT2G27530.1,AT2G27530.2	260.16	266.86	629.58	605.59	355.34	343.98
AT5G64940	AT5G64940.1,AT5G64940.2	259.93	268.64	201.21	191.09	131.34	178.6
AT3G18780	AT3G18780.1,AT3G18780.2,AT3G18780.3	259.86	265.25	205.69	185	247.27	244.53
AT2G38230	AT2G38230.1	259.2	267.81	159.92	205.46	324.93	275.81
AT3G04120	AT3G04120.1	258.45	251.4	340.36	318.04	294	230.93
AT4G23890	AT4G23890.1	258.3	247.69	210.7	224.28	223.1	219.97
AT1G07920	AT1G07920.1	257.73	312.45	646.99	613.01	366.58	329.37
AT4G39800	AT4G39800.1	257.7	252.81	236.18	254.03	72.13	67.72
AT4G18100	AT4G18100.1	256.77	256.98	759.36	771.68	354.15	340.08
AT2G39470	AT2G39470.1,AT2G39470.2,AT2G39470.3	256.74	260.77	160.94	168.25	206.5	226.74
AT1G48300	AT1G48300.1	256.29	209.92	295.78	306.16	136.71	120.18
AT5G07090	AT5G07090.1,AT5G07090.2,AT5G07090.3	255.27	273.04	664.93	661.91	374.46	370.66
AT1G08200	AT1G08200.1	254.61	253.38	270.18	284.15	264.43	269.16
AT1G04270	AT1G04270.1,AT1G04270.2	254.23	220.02	619.84	644.23	329.26	297.57
AT2G39010	AT2G39010.1,AT2G39010.2	253.27	265.5	244.01	224.51	221.27	200.72
AT1G44446	AT1G44446.1,AT1G44446.2,AT1G44446.3,AT1G44446.4	252.72	271.79	188.08	190.19	127.57	160.29
AT5G46430	AT5G46430.1,AT5G46430.2	252.61	254.88	520.23	568.04	343.49	327.34
AT2G21170	AT2G21170.1,AT2G21170.2,AT2G21170.3	251.87	259.52	232.92	207.23	276.13	283.88
AT5G23120	AT5G23120.1,AT5G23120.2	251.43	250.25	229.61	227.6	194	225.47
AT2G37660	AT2G37660.1	250.44	255.85	281.46	283.4	279.52	259.56
AT5G13450	AT5G13450.1,AT5G13450.2	250.43	292.4	303.83	306.46	344.15	289.43
AT1G73885	AT1G73885.1	250.29	264.62	296.95	296.06	224.06	207.88
AT5G47110	AT5G47110.1	248.93	210.59	220.99	246.41	186.07	185.21
AT4G02920	AT4G02920.1,AT4G02920.2	247.72	243.48	201.46	181.76	168.22	194.61
AT1G62750	AT1G62750.1	247.72	252.6	231.67	247.82	202.98	232.09
AT1G41880	AT1G41880.1,AT1G41880.2	246.09	246.07	595.87	585.29	356.6	295.54
AT5G64840	AT5G64840.1	246.04	249.32	177.77	185.92	147.9	201.55
AT3G52590	AT3G52590.1	245.74	254.3	624.25	616.71	413.27	349.67
AT5G19250	AT5G19250.1	245.55	176.21	224.85	208.54	219.05	175.62
AT3G23820	AT3G23820.1	245.19	225.7	194.1	213.69	158.44	205.78
AT1G35680	AT1G35680.1	245.18	273.05	286.09	300.55	249.84	237.5
AT1G64510	AT1G64510.1,AT1G64510.2	244.67	241.2	210.05	203.53	225.33	214.78
AT3G04400	AT3G04400.1,AT3G04400.2	244.54	244.1	590.02	567.49	367.87	246.97
AT4G25080	AT4G25080.1,AT4G25080.2,AT4G25080.3,AT4G25080.4,AT4G25080.5,AT4G25080.6	244.34	253.62	161.43	153.18	170.59	176.2
AT5G02120	AT5G02120.1	244.11	238.46	182.05	190.92	151.42	172.59
AT5G07020	AT5G07020.1	244.03	257.39	228.32	244.87	284.04	247.83
AT1G03680	AT1G03680.1	243.97	289.08	261.54	279.96	300.21	282.15
AT3G51920	AT3G51920.1	243.82	204.02	122.51	119.11	136.35	116.5
AT3G44990	AT3G44990.1	243.66	228.68	99.78	129.35	70.57	81.85
AT2G24790	AT2G24790.1,AT2G24790.2	242	224.19	215.23	220.09	148.62	134.19
AT5G39570	AT5G39570.1,AT5G39570.2	241.77	196.41	313.19	324.86	199.78	202.83
AT4G31700	AT4G31700.1,AT4G31700.2	240.46	277.95	570.04	528.29	362.56	354.89
AT2G16600	AT2G16600.1,AT2G16600.2	240.11	213.13	790.99	786.1	648.31	625.83
AT2G36530	AT2G36530.1,AT2G36530.2	240.09	251.35	482.77	471.83	329.38	269.24
AT3G54500	AT3G54500.1,AT3G54500.2,AT3G54500.3,AT3G54500.4,AT3G54500.5,AT3G54500.6,AT3G54500.7,AT3G54500.8	239.86	251.83	62.14	66.54	80.26	104.99
AT5G62300	AT5G62300.1,AT5G62300.2	239.82	237.21	408.5	433.1	285.7	258.69
AT5G65730	AT5G65730.1	239.58	241.84	199.11	188.79	162.14	193.1
AT4G35450	AT4G35450.1,AT4G35450.2,AT4G35450.3,AT4G35450.4,AT4G35450.5	239.21	247.42	270.4	271.51	235.16	245.94
AT1G07770	AT1G07770.1,AT1G07770.2,AT1G07770.3	238.3	225.77	401.33	432.04	254.88	236.42
AT1G55490	AT1G55490.1,AT1G55490.2,AT1G55490.3,AT1G55490.4,AT1G55490.5	238.3	237.61	432.37	426.31	262.19	300.65
AT2G31570	AT2G31570.1	238.21	205.06	151.56	168.07	208.66	186.07
AT1G56580	AT1G56580.1	237.42	172.36	304.03	334.81	264.11	235.09
AT5G14320	AT5G14320.1,AT5G14320.2	236.83	246.44	215.86	221.04	251.62	220.24
AT5G10450	AT5G10450.1,AT5G10450.2,AT5G10450.3,AT5G10450.4	236.19	238.97	253.02	238.49	224.99	202.87
AT4G03520	AT4G03520.1,AT4G03520.2	235.02	264.09	269.51	266.85	309.93	272.04
AT2G45820	AT2G45820.1	234.43	227.44	201.39	198.27	186.01	199.33
AT3G09390	AT3G09390.1,AT3G09390.2	234.38	219.2	332.33	347.17	414.62	365.88
AT5G10360	AT5G10360.1,AT5G10360.2	234.34	251.44	494.49	456.56	337.94	287.22
AT1G72370	AT1G72370.1,AT1G72370.2	233.64	218.45	557.81	542.21	363.25	297.62
AT1G66240	AT1G66240.1,AT1G66240.2,AT1G66240.3	233.35	172.14	264.8	244.94	307.51	217.63
AT1G09690	AT1G09690.1	232.88	225.97	553.12	601.77	399.25	291.33
AT1G04410	AT1G04410.1	232.48	212.22	312.56	292.73	261.9	223.02
AT3G22890	AT3G22890.1	232.33	250.78	199.44	174.6	237.88	238.49
AT3G53020	AT3G53020.1	231.74	239.1	650.45	648.02	396.07	301.13
AT3G23600	AT3G23600.1,AT3G23600.2	231.71	205.42	236.38	212.59	232.24	231.05
AT2G21870	AT2G21870.1,AT2G21870.2	230.99	203.69	286.4	276.34	265.07	257.49
AT5G05270	AT5G05270.1,AT5G05270.2	230.73	187.17	296.86	360.56	177.1	149.46
AT1G76100	AT1G76100.1,AT1G76100.2	230.5	242.35	179.33	167.99	181.01	169.24
AT1G52300	AT1G52300.1	229.78	224.56	507.45	558.08	407.36	276.35
AT3G59970	AT3G59970.1,AT3G59970.2,AT3G59970.3	229.63	233.29	237.87	223.76	220.34	226.91
AT5G30510	AT5G30510.1	229.22	242.33	247.25	231.72	256.01	254.53
AT1G77940	AT1G77940.1	228.65	257.96	609.06	628.86	345.59	274.73
AT1G47128	AT1G47128.1	227.97	188.51	144.01	152.27	189.98	182.84
AT3G09500	AT3G09500.1	227.67	187.47	534.15	541.88	335.41	259.99
AT3G13120	AT3G13120.1,AT3G13120.2,AT3G13120.3	227.6	255.2	236.09	240.66	220.15	210.09
AT3G51240	AT3G51240.1,AT3G51240.2	227.53	190.65	345.74	356.08	182.71	157.56
AT3G61430	AT3G61430.1,AT3G61430.2	227.37	225.46	89.22	69.39	117.14	105.12
AT2G42590	AT2G42590.1,AT2G42590.2,AT2G42590.3	226.97	190.28	222.82	204.05	176.16	169.85
AT3G44890	AT3G44890.1	224.77	227.08	239.07	239.41	218.88	210.76
AT1G62780	AT1G62780.1	224.58	243.95	314.51	305.25	228.23	269.29
AT4G00163	AT4G00163.1	223.59	188.47	171	172	265.71	270.66
AT1G23740	AT1G23740.1	223.55	226.13	139.3	150.25	194.6	197.4
AT3G23400	AT3G23400.1,AT3G23400.2,AT3G23400.3,AT3G23400.4	223.44	218.6	278.76	290.92	278.37	284.09
AT5G43750	AT5G43750.1	222.74	217.55	211.42	215.31	193.37	222.49
AT2G36620	AT2G36620.1	222.35	236	553.26	553.88	344.12	256.96
AT2G22990	AT2G22990.1,AT2G22990.2,AT2G22990.3,AT2G22990.4,AT2G22990.5,AT2G22990.6	222.23	212.18	108.52	102.29	150.67	178.16
AT4G15000	AT4G15000.1,AT4G15000.2	220.46	238.94	509.72	499.79	339.85	277.59
AT4G26530	AT4G26530.1,AT4G26530.2,AT4G26530.3	219.67	224.82	73.74	63.43	473.56	517.96
AT3G48930	AT3G48930.1	217.84	223.52	549.39	524.7	334.05	268.55
AT4G34190	AT4G34190.1	216.74	222.15	239.36	257	267.73	206.32
AT1G74970	AT1G74970.1	216.73	242.14	215.86	215.09	204.2	224.7
AT1G56220	AT1G56220.1,AT1G56220.2,AT1G56220.3,AT1G56220.4,AT1G56220.5	216.65	174.62	251.35	226.66	224.1	136.46
AT2G29450	AT2G29450.1	216.46	208.3	207.6	222.41	143.2	141.49
AT1G14320	AT1G14320.1,AT1G14320.2	216.39	226.56	489.48	506.57	332.24	289.23
AT4G34670	AT4G34670.1	216.23	236.12	463.46	469.91	281.74	248.36
AT5G17230	AT5G17230.1,AT5G17230.2,AT5G17230.3,AT5G17230.4	215.81	231.94	142.02	151.44	136.99	168.74
AT3G27850	AT3G27850.1	215.45	234.09	229.38	231.68	255.37	238.99
AT1G32990	AT1G32990.1	215.44	227.93	181.2	192.82	220.85	236.3
AT3G49010	AT3G49010.1,AT3G49010.2,AT3G49010.3,AT3G49010.4,AT3G49010.5,AT3G49010.6,AT3G49010.7	215.25	209.12	556.08	561.45	328.79	280.55
AT3G63520	AT3G63520.1	214.98	218.42	163.54	179.27	157.65	168.6
AT1G70410	AT1G70410.1,AT1G70410.2,AT1G70410.3	214.24	211.03	114.93	116.27	159.46	168.44
AT3G04790	AT3G04790.1	213.62	221.91	251.88	258.69	240.31	233.47
AT1G03630	AT1G03630.1,AT1G03630.2	213.4	214.48	193.82	183.97	174.07	198.03
AT3G09200	AT3G09200.1,AT3G09200.2	213.07	230.31	540.97	512.21	304.57	243.31
AT1G13650	AT1G13650.1,AT1G13650.2,AT1G13650.3,AT1G13650.4	212.13	214.52	28.49	29.65	47.78	49.28
AT5G43850	AT5G43850.1	212.11	197.92	117.77	110.11	147.38	135.04
AT5G50950	AT5G50950.1,AT5G50950.2,AT5G50950.3,AT5G50950.4	211.69	196.97	157.17	136.37	196.02	196.29
AT2G20570	AT2G20570.1,AT2G20570.2,AT2G20570.3	211.67	210.66	203.73	232.62	152.77	157.44
AT3G60770	AT3G60770.1	211.64	232.02	425.45	451.86	298.58	282.07
AT1G68530	AT1G68530.1,AT1G68530.2	211.64	186.18	314.35	292.82	166.02	174.19
AT4G13575	AT4G13575.1,AT4G13575.2	211.16	197.56	199.11	245.06	110.46	125.16
AT4G37830	AT4G37830.1,AT4G37830.2,AT4G37830.3	211.03	188.14	231.6	243.97	275.06	193.23
AT1G50320	AT1G50320.1	210.72	241.78	200.91	212.29	220.56	191.17
AT5G19510	AT5G19510.1	210.38	208.08	444.7	476.88	313.81	237.45
AT4G14880	AT4G14880.1,AT4G14880.2,AT4G14880.3,AT4G14880.4,AT4G14880.5	210.16	197.66	131.79	133.83	260.45	216.35
AT3G52380	AT3G52380.1	208.47	199.18	231.71	229.34	191.65	205.15
AT3G15190	AT3G15190.1	208.12	224.38	225.49	244.09	226.14	212.5
AT4G28025	AT4G28025.1,AT4G28025.2	207.38	203.46	250.26	278.2	199.41	228.31
AT1G74730	AT1G74730.1	207.25	200.56	177.51	202.44	202.7	175.78
AT1G29660	AT1G29660.1	207.24	213.79	257.81	244.18	155.9	153.59
AT4G35100	AT4G35100.1,AT4G35100.2	207.23	215.39	128.06	110.83	173.31	166.99
AT4G40040	AT4G40040.1,AT4G40040.2,AT4G40040.3	206.94	223.67	182.34	172.43	200.42	162.81
AT2G47610	AT2G47610.1	206.29	220.84	466.94	467.15	294.8	273.58
AT3G55440	AT3G55440.1	206.24	215.92	251.36	227.19	289.04	240.48
AT4G30950	AT4G30950.1	206.16	213.7	177.15	187.12	192.81	198.01
AT5G16130	AT5G16130.1	206.11	200.2	468.05	456.72	308.07	256.32
AT2G42600	AT2G42600.1,AT2G42600.2,AT2G42600.3	206.03	219.34	116.03	113.15	146.01	146.24
AT4G26230	AT4G26230.1	205.93	194.36	480.55	528.71	267.02	267.72
AT5G22580	AT5G22580.1	205.75	154.59	90.96	60.61	164.29	91.95
AT2G33800	AT2G33800.1	205.13	192.59	212.86	190.91	170.02	185.68
AT5G48300	AT5G48300.1	204.83	198.55	279.08	282.95	250.93	264.48
AT5G57040	AT5G57040.1	203.93	200.19	166.73	169.09	203.16	201.65
AT1G49970	AT1G49970.1	203.81	219.85	211.81	218.35	232.05	200.58
AT1G02500	AT1G02500.1,AT1G02500.2	203.78	207.01	142.61	119.93	180.87	172.99
AT4G13840	AT4G13840.1	203.46	160.5	90.66	87.42	107.44	120.62
AT1G27400	AT1G27400.1	203.32	209.41	587.44	545.81	341.39	285.04
AT5G27850	AT5G27850.1,AT5G27850.2	203.28	214.13	573.47	559.06	297.58	273.16
AT3G26740	AT3G26740.1	203.07	172.36	210.87	180.98	793.81	711.83
AT3G53870	AT3G53870.1	202.85	201.77	421.45	417.83	294.38	267.86
AT4G16720	AT4G16720.1	202.09	199.45	469.85	458.33	310.94	263.15
AT2G04039	AT2G04039.1,AT2G04039.2,AT2G04039.3	202.06	216.99	142.28	155.24	153.98	164.12
AT3G28940	AT3G28940.1	202.06	170.78	173.8	166.13	171.57	147.45
AT3G08740	AT3G08740.1	201.93	215.91	262.13	278.08	249.81	244.28
AT5G08050	AT5G08050.1	200.84	203.69	181.67	199.66	169.21	154.83
AT3G55330	AT3G55330.1	200.21	220.37	188.13	183.99	172.44	200.49
AT3G18490	AT3G18490.1	199.98	162.99	169.47	180.63	185.76	161.44
AT2G44060	AT2G44060.1,AT2G44060.2	199.82	212.26	179.5	158.24	182.99	178.38
AT2G44670	AT2G44670.1	198.82	183.92	249.75	256.12	134.58	104.06
AT5G59613	AT5G59613.1,AT5G59613.2	198.22	168.11	195.92	230.09	232.64	145.41
AT1G15260	AT1G15260.1	198.13	165.59	204.98	194.53	124.13	125.42
AT5G09650	AT5G09650.1	197.87	221.65	252.12	240.44	246.91	291.78
AT3G10527	AT3G10527.1	197.79	233.09	205.03	243.97	248.93	171.81
AT5G17870	AT5G17870.1,AT5G17870.2	197.71	177.13	212.47	214.51	193.94	173.37
AT1G48350	AT1G48350.1	196.31	193.02	218.4	227.02	226.49	173.63
AT5G16030	AT5G16030.1,AT5G16030.2,AT5G16030.3,AT5G16030.4,AT5G16030.5	195.88	197.31	156.18	149.84	106.92	128
AT1G15980	AT1G15980.1	195.75	202.16	111.05	109.07	160.77	194.33
AT2G05310	AT2G05310.1,AT2G05310.2	195.34	213.75	137.97	125.53	134.34	156.74
AT1G25440	AT1G25440.1	194.23	197.92	228.12	245.45	147.05	169
AT2G38170	AT2G38170.1,AT2G38170.2,AT2G38170.3	194.07	207.77	102.34	94.88	115.21	117.94
AT5G16710	AT5G16710.1	193.37	192.94	145.1	142.37	205.98	188.42
AT3G53740	AT3G53740.1,AT3G53740.2,AT3G53740.3,AT3G53740.4	193.09	187.59	415.45	374.72	261.16	231.14
AT2G35830	AT2G35830.1,AT2G35830.2	193.08	213.17	197.83	202.42	173.83	152.51
AT1G65349	AT1G65349.1	192.78	196.24	255.35	219.37	561.82	531.62
AT3G09820	AT3G09820.1,AT3G09820.2	192.38	201.55	229.74	227.7	248.98	241.63
AT2G01250	AT2G01250.1,AT2G01250.2	191.59	169.99	500.72	477.82	275.6	266.19
AT2G04700	AT2G04700.1,AT2G04700.2,AT2G04700.3	191.4	201.27	258.24	277.66	262.22	227.17
AT1G76450	AT1G76450.1	191.27	207.04	235.45	240.48	193.7	185.07
AT3G54210	AT3G54210.1	191.03	199.45	204.95	174.79	217.94	190.47
AT4G36250	AT4G36250.1	191.02	171.53	147.83	140.62	153.92	163.42
AT1G52870	AT1G52870.1,AT1G52870.2	190.69	207.03	140.83	137.08	124.55	141.95
AT1G58983	AT1G58983.1	190.67	199.19	422.76	418.01	279.77	243.65
AT2G47170	AT2G47170.1,AT2G47170.2,AT2G47170.3	190.45	188.32	217.3	207.45	254.21	225.76
AT2G47450	AT2G47450.1	190.32	197.74	148.08	144.46	107.17	98.98
AT5G56010	AT5G56010.1	190.07	191.24	176.25	163.72	43.04	42.52
AT5G11420	AT5G11420.1	189.96	189.79	202.07	174.26	140.02	148.37
AT3G24170	AT3G24170.1,AT3G24170.2,AT3G24170.3	189.72	184.44	214.26	201.65	118.1	116.71
AT4G30530	AT4G30530.1	189.43	201.74	225.46	206.79	342.93	325.58
AT2G41840	AT2G41840.1	189.17	195.3	385.36	389.11	254.18	217.36
AT4G22240	AT4G22240.1	189.01	191.3	237.64	242.51	264.54	250.5
AT5G04140	AT5G04140.1,AT5G04140.2	188.67	211.79	101.97	109.95	150.83	214.51
AT1G23490	AT1G23490.1	188.44	186.2	228.23	211.1	245.63	232.54
AT1G53670	AT1G53670.1,AT1G53670.2	188.42	181.41	215.1	224.36	165.89	175.03
AT2G21580	AT2G21580.1,AT2G21580.2	188.41	198.33	426.02	412	259.47	237.51
AT1G68660	AT1G68660.1,AT1G68660.2	188.38	184.61	170.67	186.11	195.17	162.16
AT4G14960	AT4G14960.1,AT4G14960.2	188.38	208.27	182.27	165.97	205.5	212.58
AT2G24940	AT2G24940.1	187.69	181.48	224.32	196.05	231.88	170.85
AT3G49910	AT3G49910.1	187.32	197.36	469.57	491.1	272.95	219.96
AT4G26710	AT4G26710.1,AT4G26710.2	187.21	219.96	157.41	146.98	163.55	173.73
AT1G33140	AT1G33140.1	186.97	204.58	453.18	424.42	348.2	255.94
AT1G67280	AT1G67280.1,AT1G67280.2	186.79	178.61	200.78	199.17	175.77	194.22
AT1G74050	AT1G74050.1	186.67	168.63	346.2	337.14	235.05	230.66
AT4G14320	AT4G14320.1,AT4G14320.2	186.58	181.54	483.81	536.65	308.5	197.74
AT2G45070	AT2G45070.1,AT2G45070.2,AT2G45070.3,AT2G45070.4	186.35	225.58	258.71	274.37	282.49	175.61
AT3G12120	AT3G12120.1,AT3G12120.2	186.35	174.33	121.81	109.78	188.26	197.47
AT3G05560	AT3G05560.1,AT3G05560.2,AT3G05560.3	186.23	182.22	396.4	374.35	246.5	229.16
AT5G11740	AT5G11740.1	186.08	191.57	246.37	286.97	313.64	224.36
AT1G19350	AT1G19350.1,AT1G19350.3,AT1G19350.4,AT1G19350.5,AT1G19350.6	185.76	179.02	85.26	83.09	88.85	77.53
AT1G02820	AT1G02820.1	185.51	209.5	42.56	37.42	178.56	150.69
AT1G20440	AT1G20440.1	184.66	143.59	448.23	402.77	313.21	337.8
AT3G52300	AT3G52300.1,AT3G52300.2	184.45	178.39	237.71	240.52	226.64	191.61
AT5G47190	AT5G47190.1	184.2	179.87	224.9	218.61	187.25	209.21
AT2G40060	AT2G40060.1	184.02	173.39	153.31	151.95	189.5	177.09
AT1G10370	AT1G10370.1	183.57	201.98	180.44	183.72	128.54	123.79
AT5G49910	AT5G49910.1	183.31	215.33	346.21	354.15	165.12	186.5
AT4G29905	AT4G29905.1	183.11	182.97	210.88	186.85	187.15	192.53
AT4G25130	AT4G25130.1	183.07	178.36	186.02	168.68	241.41	203.84
AT2G22430	AT2G22430.1	182.88	166.99	155.37	140.5	168.65	197
AT2G25080	AT2G25080.1	182.81	187.94	129.83	115.9	124.69	137.72
AT1G78900	AT1G78900.1,AT1G78900.2	182.57	177.75	218.49	197.23	177.26	199.46
AT1G09590	AT1G09590.1	182.51	204.16	475.22	505.36	325.46	237.64
AT2G35260	AT2G35260.1	182.18	192.1	180.87	184.31	115.71	130.12
AT3G52880	AT3G52880.1,AT3G52880.2	182.06	177.62	219.15	213.55	207.31	191.72
AT1G15950	AT1G15950.1,AT1G15950.2,AT1G15950.3,AT1G15950.4,AT1G15950.5,AT1G15950.6,AT1G15950.7	182.02	187.48	100.81	97.79	142.91	124.19
AT5G58330	AT5G58330.1,AT5G58330.2,AT5G58330.3	181.87	194	147.97	138.11	168.65	175.5
AT3G16370	AT3G16370.1	181.87	182.39	141.62	127.2	128.65	127.49
AT5G58140	AT5G58140.1,AT5G58140.2,AT5G58140.3,AT5G58140.4,AT5G58140.5,AT5G58140.6,AT5G58140.7	181.8	172.05	158.02	159.17	122.01	141.73
AT3G45140	AT3G45140.1,AT3G45140.2	181.59	187.94	375.34	466.07	1266.62	1331.07
AT5G46020	AT5G46020.1	181.42	160.9	207.89	222.54	196.54	183.79
AT1G11910	AT1G11910.1,AT1G11910.2	181.37	160.14	189.93	190.22	134.29	119.74
AT1G64680	AT1G64680.1,AT1G64680.2	181.27	196.75	158.54	170.89	200.73	175.99
AT5G41520	AT5G41520.1,AT5G41520.2	180.93	170.46	407.04	388.93	237.09	231.07
AT1G20693	AT1G20693.1,AT1G20693.2,AT1G20693.3	180.59	155.32	299.7	332.54	394.41	411.58
AT1G54500	AT1G54500.1	180.35	163.27	195.36	187.17	161.57	187.45
AT5G38480	AT5G38480.1,AT5G38480.2,AT5G38480.3	180.35	161.95	237.94	218	134.96	156.07
AT3G07230	AT3G07230.1	180.28	190.72	378.99	433.99	281.36	195.66
AT1G44000	AT1G44000.1	180.17	208.89	109.83	112.01	119.49	121.29
AT4G30960	AT4G30960.1	179.2	166.61	85.9	81.14	99.87	103.6
AT4G09800	AT4G09800.1	178.92	182.13	387.78	374.24	218.11	212.21
AT1G15690	AT1G15690.1,AT1G15690.2	178.67	170.25	171.16	175.29	198.75	222.12
AT5G06290	AT5G06290.1,AT5G06290.2	178.52	184.39	128.92	122.52	193.48	195.39
AT2G36880	AT2G36880.1,AT2G36880.2	178.48	199.2	156.49	150.63	165.03	158.95
AT1G64230	AT1G64230.1,AT1G64230.2,AT1G64230.3,AT1G64230.4,AT1G64230.5	178.15	183.61	181.6	175.62	158.97	161.03
AT3G12345	AT3G12345.1	177.5	179.45	131.49	119.46	126.83	126.92
AT5G02450	AT5G02450.1	177.2	197.37	526.56	497.42	264.24	256.05
AT1G65260	AT1G65260.1,AT1G65260.2	177.07	173.34	164.86	172.2	164.85	185.02
AT2G43710	AT2G43710.1,AT2G43710.2	176.83	184.63	184.33	169.68	122.02	142.53
AT1G67870	AT1G67870.1	176.83	166.69	100.97	86.56	184.57	183.73
AT1G29070	AT1G29070.1	175.64	198.52	182.28	191.81	190.04	176.62
AT2G34860	AT2G34860.1,AT2G34860.2	175.06	197.36	227.53	244.28	186.25	187.92
AT4G09000	AT4G09000.1,AT4G09000.2	174.41	172.78	245.63	225.18	194.47	198.03
AT4G37925	AT4G37925.1	174.29	178.68	115.68	121.19	151.28	176.87
AT5G01410	AT5G01410.1,AT5G01410.2	173.95	179.83	95.91	98.99	216.89	195.81
AT4G15560	AT4G15560.1	173.94	175.75	118.42	116.52	103.6	123.74
AT4G08870	AT4G08870.1,AT4G08870.2	173.94	176.51	260.84	283.75	1250.12	1254.68
AT5G14780	AT5G14780.1,AT5G14780.2,AT5G14780.3	172.9	146.76	123.2	101.42	93.22	76.95
AT5G43150	AT5G43150.1	172.52	142.85	93.4	95.87	113.4	104.46
AT1G21065	AT1G21065.1	172.3	180.04	192.61	183.33	206.17	182.58
AT3G59540	AT3G59540.1	172.23	150.4	391.41	405.18	248.52	187.26
AT1G55330	AT1G55330.1	172.15	192.48	144.06	162.46	175.42	148.36
AT4G32470	AT4G32470.1,AT4G32470.2	171.73	166.87	187.23	187.01	219.25	172.59
AT3G11170	AT3G11170.1	171.71	204.66	139.52	144.32	180.08	214.5
AT2G27860	AT2G27860.1	171.27	173.64	176.25	166.32	192.21	193.89
AT1G56070	AT1G56070.1,AT1G56070.2,AT1G56070.3	171.27	185.2	321.51	307.88	183.28	204.18
AT4G16410	AT4G16410.1	170.82	169.94	158.38	178.4	119.46	130.09
AT4G00895	AT4G00895.1	170.21	130.97	186.08	184.85	185.55	181.64
AT3G56340	AT3G56340.1	169.83	187.84	353.29	391.85	256.23	179.38
AT4G17390	AT4G17390.1	169.83	182.57	394.85	405.89	257.12	203.29
AT5G15200	AT5G15200.1,AT5G15200.2	169.54	182.63	406.43	386.75	290.07	243.33
AT1G08830	AT1G08830.1,AT1G08830.2	169.38	169.14	186.7	168.79	213.87	148.5
AT4G21105	AT4G21105.1,AT4G21105.2,AT4G21105.3	169	125.85	226.56	211.52	205.02	228.67
AT4G38740	AT4G38740.1	168.94	179.62	98.22	95.61	194.46	172.8
AT1G10670	AT1G10670.1,AT1G10670.2,AT1G10670.3,AT1G10670.4	168.94	167.23	180.42	168.14	155.59	143.09
AT1G18540	AT1G18540.1	167.78	179.7	487.52	525.61	303.02	280.81
AT3G24830	AT3G24830.1	167.22	167.84	438.35	413.35	236.64	198.14
AT5G18380	AT5G18380.1,AT5G18380.2,AT5G18380.3	167	168.92	352.45	319.12	225.16	193.37
AT4G09890	AT4G09890.1	166.86	134.02	141.93	133.76	94.93	83.17
AT4G27520	AT4G27520.1	166.83	130.95	245.38	273.16	155.31	155.04
AT4G00430	AT4G00430.1,AT4G00430.2	166.67	164.6	148.29	150.32	190.19	149.98
AT1G22850	AT1G22850.1,AT1G22850.2	166.66	160.1	126.3	126.84	137.68	147.04
AT1G19670	AT1G19670.1	166.43	147.45	92.23	88.42	355.95	300.57
AT1G50020	AT1G50020.1	166.42	154.98	130.98	140.89	146.33	141.54
AT2G41680	AT2G41680.1	165.71	180.6	173.37	182.05	149.59	183.3
AT2G17360	AT2G17360.1,AT2G17360.2	165.33	165.61	448.46	419.03	227.56	231.98
AT1G23290	AT1G23290.1	164.95	156.48	378.16	411.92	243.54	193.3
AT1G51060	AT1G51060.1	164.74	154.11	136.05	138.14	142.76	100.81
AT2G33850	AT2G33850.1	164.63	132.76	107.34	147.46	89.74	98.61
AT5G14970	AT5G14970.1	164.57	160.67	178.4	182.19	199.38	221.24
AT3G56800	AT3G56800.1	164.55	159.77	152.33	179.41	151.31	131.58
AT1G14150	AT1G14150.1,AT1G14150.2	164.49	173.88	118.26	129.11	171.19	182.81
AT1G22300	AT1G22300.1,AT1G22300.2,AT1G22300.3	164.33	143.8	225.68	193.7	163.26	162.04
AT2G21970	AT2G21970.1	163.13	162.81	130.06	128.16	149.23	143.61
AT5G13180	AT5G13180.1	162.88	159.67	121.25	116.53	95.27	106.32
AT5G11790	AT5G11790.1,AT5G11790.2	162.57	150.33	128.37	149.45	104.67	92.86
AT1G64370	AT1G64370.1	162.47	159.05	174.67	153.32	177.08	177.93
AT2G21530	AT2G21530.1	162.3	169.18	180.2	185.41	170.42	179.34
AT3G15850	AT3G15850.1	162.28	185.5	117.01	110.01	139.83	172.78
AT3G22840	AT3G22840.1	162.08	134.36	1288.05	1568.31	227.85	214.26
AT1G34000	AT1G34000.1	161.83	165.21	150.92	144.71	130.78	138.26
AT1G78380	AT1G78380.1	161.72	148.95	253.32	230.13	187.51	161.29
AT5G53490	AT5G53490.1,AT5G53490.2,AT5G53490.3,AT5G53490.4	161.29	175.11	210.19	202.7	154.69	172.59
AT1G02560	AT1G02560.1	160.65	169.56	187.78	185.36	194.6	175.7
AT2G33040	AT2G33040.1	160.59	161.83	192.75	180.28	201.85	194.14
AT3G20390	AT3G20390.1,AT3G20390.2	160.56	188.48	193.94	189.3	357.47	335.11
AT5G24165	AT5G24165.1,AT5G24165.2	160.4	153.07	133.59	143.76	135.64	124.87
AT1G70600	AT1G70600.1	160.3	164.68	341.74	362.72	222.42	183.8
AT2G03680	AT2G03680.1,AT2G03680.2,AT2G03680.3	160.05	136.94	177.16	158.8	213.99	152.59
AT1G48600	AT1G48600.1,AT1G48600.2	159.95	157.1	122.08	117.6	179.5	185.74
AT1G70490	AT1G70490.1,AT1G70490.2,AT1G70490.3,AT1G70490.4,AT1G70490.5,AT1G70490.6,AT1G70490.7	159.88	144.64	172.01	162.88	185.07	158.85
AT1G64770	AT1G64770.1,AT1G64770.2,AT1G64770.3	159.63	166.25	122.88	118.76	129.54	138.96
AT5G53560	AT5G53560.1	158.39	143.11	207.62	192.13	207.56	175.15
AT3G59060	AT3G59060.1,AT3G59060.2,AT3G59060.3,AT3G59060.4	158.11	164.06	111.68	113.37	76.7	81.77
AT4G14400	AT4G14400.1,AT4G14400.2,AT4G14400.3	157.92	120.98	64.6	71.92	138.44	110.22
AT2G42690	AT2G42690.1	157.9	147.82	128.25	114.4	76.89	67.87
AT5G56030	AT5G56030.1,AT5G56030.2	157.83	165.17	207.63	202.4	59.44	61.47
AT1G76080	AT1G76080.1	157.32	160.91	71.56	70.14	162.39	148.87
AT5G28750	AT5G28750.1	157.31	164.58	179.96	167.45	167.62	163.77
AT4G23600	AT4G23600.1,AT4G23600.2,AT4G23600.3	156.89	134.01	446.17	476.69	1137.59	1088.71
AT1G04040	AT1G04040.1	156.83	176.46	170.46	143.38	226.66	227.4
AT3G10920	AT3G10920.1,AT3G10920.2	156.38	143.63	224.43	211.64	177.46	190.49
AT5G60920	AT5G60920.1,AT5G60920.2	156.24	136.73	136.41	133.29	128.17	151.21
AT2G33380	AT2G33380.1,AT2G33380.2	155.94	123	204.41	204.16	181.41	168.3
AT1G45474	AT1G45474.1,AT1G45474.2	155.81	158.12	179.39	188.53	135.35	131.79
AT3G04920	AT3G04920.1,AT3G04920.2	155.64	149.91	344.38	326.24	196.18	191.77
AT3G23050	AT3G23050.1,AT3G23050.2,AT3G23050.3	155.63	141.98	79.81	73.77	126.48	122.73
AT3G53890	AT3G53890.1,AT3G53890.2	155.17	154.64	334.87	328.73	225.11	219.1
AT5G03040	AT5G03040.1,AT5G03040.2,AT5G03040.3	154.9	162.59	135.43	135.55	123.66	121.71
ATCG01020	ATCG01020.1	154.86	142.34	114.33	169.89	94.26	138.84
AT3G26570	AT3G26570.1,AT3G26570.2	154.83	178.76	96.82	98.33	112.47	119.18
AT5G08640	AT5G08640.1,AT5G08640.2	154.8	115.18	149.18	165.56	127.78	116.63
AT1G16810	AT1G16810.1,AT1G16810.2,AT1G16810.3	154.46	131.35	175.86	172.15	148.68	145.88
AT2G25450	AT2G25450.1	154.17	194.19	145.35	134.69	286.94	275.05
AT5G10435	AT5G10435.1	154.01	101.12	83.44	141.92	92.31	77.42
AT4G00100	AT4G00100.1	153.73	166.04	326.5	343.83	231.35	205.71
AT1G76960	AT1G76960.1	153.58	157.69	85.81	85.46	225.59	158.95
AT5G42300	AT5G42300.1	153.52	162.51	194.8	195.02	186.27	157.34
AT3G03780	AT3G03780.1,AT3G03780.2,AT3G03780.3	153.49	179.29	130.11	102.45	168.68	165.42
ATCG00630	ATCG00630.1	153.44	120.44	150.13	178.29	118.02	99.24
AT3G61260	AT3G61260.1	153.26	143.38	124.17	121.3	172.01	177.46
AT4G39730	AT4G39730.1	152.82	145.24	345.63	337.86	195.75	160.58
AT1G30230	AT1G30230.1,AT1G30230.2	152.78	142.5	282.49	279.56	209.47	213.41
AT2G43460	AT2G43460.1	152.73	141.14	339.58	355.18	236.07	174.64
AT5G26742	AT5G26742.1,AT5G26742.2,AT5G26742.3	152.48	172.66	192.83	194.64	153.94	214.34
AT5G25460	AT5G25460.1	152.29	142.48	76.36	50.11	69.66	78.13
AT2G27030	AT2G27030.1,AT2G27030.3	152.13	137.51	170.71	171.42	145.09	154.71
AT1G22630	AT1G22630.1	152.01	134.36	113.74	113.03	153.13	146.07
AT4G35000	AT4G35000.1	151.82	154.62	140.6	136.15	175.26	169.79
AT4G16380	AT4G16380.1,AT4G16380.2,AT4G16380.3,AT4G16380.4	151.8	136.52	110.8	129.49	115.62	97.93
AT3G23390	AT3G23390.1	151.4	150.98	366.63	358.32	216.73	192.63
AT3G52150	AT3G52150.1,AT3G52150.2	151.3	146.63	146.89	152.85	149.51	142.86
AT3G01060	AT3G01060.1,AT3G01060.2,AT3G01060.3	150.84	167.99	127.67	127.91	103.81	103.5
AT5G54760	AT5G54760.1,AT5G54760.2,AT5G54760.3,AT5G54760.4	150.73	146.05	183.12	190	201.92	180.82
AT3G01480	AT3G01480.1,AT3G01480.2	150.71	159.19	134	133.62	120.57	141.67
AT2G30520	AT2G30520.1,AT2G30520.2,AT2G30520.3	150.7	148.04	92.88	88.2	65.51	78.55
AT5G11500	AT5G11500.1,AT5G11500.2	150.46	157.43	128.3	117.69	129.65	148.42
AT1G18060	AT1G18060.1	150.27	156.55	160.95	148.16	126.78	125.08
AT3G26070	AT3G26070.1	150.25	160.14	145.13	152.76	159.79	155.91
AT5G51720	AT5G51720.1	149.63	147.07	153.71	153.96	274.2	235.66
AT4G22220	AT4G22220.1	149.6	148.08	257.41	249.82	172.05	174.2
AT1G01100	AT1G01100.1,AT1G01100.2,AT1G01100.3,AT1G01100.4	149.28	172.87	340.47	326.36	246.98	177.77
AT3G18740	AT3G18740.1	148.95	135.4	305.2	313.3	222.78	163.43
AT3G53430	AT3G53430.1	148.7	149.73	304.55	303.12	195.47	162.47
AT1G64860	AT1G64860.1,AT1G64860.2	148.45	172.86	142.68	142.85	101.71	116.19
AT4G19170	AT4G19170.1	148.44	138.2	69.99	74.53	147.41	168.02
AT3G55280	AT3G55280.1,AT3G55280.2,AT3G55280.3	148.15	135.3	350.37	325.77	204.59	153.96
AT1G07590	AT1G07590.1	148.09	129.4	135.5	177.04	150	145.46
AT5G21430	AT5G21430.1,AT5G21430.2	147.98	162.1	108.07	108.82	139.55	142.95
AT1G55960	AT1G55960.1,AT1G55960.2	147.76	151.25	32.67	29.04	70.01	76.24
AT3G63540	AT3G63540.1	147.72	155.07	131.82	148.89	165.46	126.78
AT1G07940	AT1G07940.1,AT1G07940.2,AT1G07940.3,AT1G07940.4	147.33	154.91	368.4	344.95	215.16	212.19
AT3G15840	AT3G15840.1,AT3G15840.2,AT3G15840.3,AT3G15840.4,AT3G15840.5	147.32	155.44	134.4	147.63	314.05	298.48
AT2G30870	AT2G30870.1	147.3	121.23	147.84	161.3	264.01	216.62
AT4G02230	AT4G02230.1	146.72	146.6	323.12	331.7	234.1	189.15
AT2G30620	AT2G30620.1,AT2G30620.2	146.71	134.57	70.77	65.66	137.7	143.39
AT2G04410	AT2G04410.1	146.68	119.6	141.2	136.28	120.43	103.72
AT2G22540	AT2G22540.1,AT2G22540.2,AT2G22540.3	146.67	147.54	120.72	126.55	180.95	173.85
AT2G23600	AT2G23600.1,AT2G23600.2,AT2G23600.3	146.33	163.33	70.36	77.96	151.98	151.5
AT3G13920	AT3G13920.1,AT3G13920.2,AT3G13920.3,AT3G13920.4,AT3G13920.5	146.33	166.18	247.74	246.26	186.64	189.85
AT2G27710	AT2G27710.1,AT2G27710.2,AT2G27710.3,AT2G27710.4	145.87	153.64	462.92	464.33	254.91	253.7
AT5G45390	AT5G45390.1	145.7	140.52	152.27	136.9	150.58	153.51
AT5G45430	AT5G45430.1,AT5G45430.2	145.49	147.99	104.15	108.61	141.32	158.51
AT2G47730	AT2G47730.1,AT2G47730.2	145.36	136.5	126.52	122.58	82.7	67.69
AT4G28080	AT4G28080.1	144.97	167.41	86.74	96.34	98.16	147.63
AT1G53240	AT1G53240.1	144.96	168.18	171.53	168	188.32	193.91
AT1G62180	AT1G62180.1,AT1G62180.2	144.85	169.37	72.27	71.57	118.32	129.99
AT5G59850	AT5G59850.1	144.71	134.88	433.53	418.09	235.07	187.28
AT4G21210	AT4G21210.1,AT4G21210.2	144.24	147.36	202.89	187.6	174.68	181.12
AT4G01850	AT4G01850.1,AT4G01850.2	144.21	153.12	132.56	136.59	220.75	221.43
AT3G10060	AT3G10060.1	143.88	157.04	106.36	109.8	133.85	131.88
AT5G10980	AT5G10980.1	143.83	160.06	163.39	156.71	174.01	141.15
AT2G31610	AT2G31610.1	143.62	150.77	299.41	279.69	172.49	174.15
AT1G69530	AT1G69530.1,AT1G69530.2,AT1G69530.3,AT1G69530.4,AT1G69530.5	143.58	130.65	57.19	51.1	99.79	112.4
AT4G37300	AT4G37300.1	143.53	139.33	117.29	108.11	156.16	143.67
AT5G63180	AT5G63180.1	143.49	115.02	56.72	58.57	68.01	73.13
AT5G48790	AT5G48790.1,AT5G48790.2,AT5G48790.3	143.44	147.41	94.95	100.07	104.18	111.69
AT2G28000	AT2G28000.1	143.39	154.69	340.49	345.61	175.32	191.97
AT2G42750	AT2G42750.1	143.23	138.77	109.69	111.78	83.66	84.39
AT2G18020	AT2G18020.1	143.09	155.23	315.47	323.43	254.25	193.58
AT2G27720	AT2G27720.1,AT2G27720.2,AT2G27720.3,AT2G27720.4	143.04	133.01	297.62	296.65	176.83	138.49
AT5G02870	AT5G02870.1,AT5G02870.2	142.93	131.64	310.61	289.37	207.42	189.28
AT5G02160	AT5G02160.1	142.87	146.26	158.61	114.94	122.92	119.9
AT2G43750	AT2G43750.1,AT2G43750.2	142.55	132.3	114.57	103.14	121.36	121.61
AT2G37190	AT2G37190.1	141.77	133.3	382.52	416.48	202.28	151.13
AT5G52060	AT5G52060.1	141.72	129.95	86.14	91.82	87.77	96.95
AT3G47500	AT3G47500.1	141.59	125.74	71.71	77.26	109.44	106.23
AT5G57660	AT5G57660.1	141.2	125.83	88.1	92.33	87.65	82.62
AT2G45740	AT2G45740.1,AT2G45740.2,AT2G45740.3	141.05	139.29	110.94	100.16	167.21	183.27
AT5G04750	AT5G04750.1,AT5G04750.2	140.89	114.06	147.77	163.75	146.21	100.56
AT5G52440	AT5G52440.1	140.81	159.24	128.1	130.26	140.47	141.37
AT4G13930	AT4G13930.1	140.63	145.93	158.1	149.13	129.79	133.8
AT1G12410	AT1G12410.1	140.51	135.95	160.28	162.32	147.06	145.53
AT3G25530	AT3G25530.1,AT3G25530.2,AT3G25530.3	140.38	141.7	122.24	117.48	147.41	137.79
AT4G34870	AT4G34870.1	139.76	139.51	261.8	234.08	195.29	169.31
AT1G09130	AT1G09130.1,AT1G09130.2,AT1G09130.3	139.64	144.6	166.2	159.27	153.62	151.04
AT1G04820	AT1G04820.1	139.57	148.81	133.18	124.83	168.85	171.2
AT1G50900	AT1G50900.1	139.33	126.19	126.28	115.77	123.86	116.51
AT5G08280	AT5G08280.1	139.2	157.26	154.58	147.12	131.08	137.43
AT5G47930	AT5G47930.1	138.84	157.37	302.28	321.84	219.46	205.83
AT5G13120	AT5G13120.1,AT5G13120.2	138.79	139.98	144.99	154.11	156.04	150.69
AT5G24314	AT5G24314.1,AT5G24314.2	138.64	139.94	207.43	205.39	134.72	139.43
AT5G58420	AT5G58420.1	138.59	152.3	373.12	357.27	213.22	199.31
AT3G48420	AT3G48420.1	138.57	153.12	100.54	97.74	171.05	179.72
AT2G44210	AT2G44210.1,AT2G44210.2	138.42	125.81	90.73	100.18	90.56	92.13
AT5G22650	AT5G22650.1,AT5G22650.2	138.4	151.84	483.22	505.76	244.39	235.84
AT4G31990	AT4G31990.1,AT4G31990.2,AT4G31990.3,AT4G31990.4	138.08	133.98	166.63	143.26	138.41	132.93
AT1G16890	AT1G16890.1,AT1G16890.2,AT1G16890.3	138.01	166.13	160.11	160.35	164.8	164.99
AT1G26880	AT1G26880.1,AT1G26880.2	137.96	128.37	343.99	376.97	202.01	176.17
AT3G08610	AT3G08610.1	137.9	128.76	132.88	128.25	149.96	132.52
AT1G69510	AT1G69510.1,AT1G69510.2,AT1G69510.3	137.88	128.18	82.12	78.34	123.79	100.18
AT2G24020	AT2G24020.1,AT2G24020.2	137.84	135.08	172.95	189.85	133.51	143.95
AT5G09810	AT5G09810.1	137.66	143.28	157.89	138.65	159.25	161.14
AT3G54900	AT3G54900.1	137.52	143.93	120.26	117.98	125.09	122.46
AT1G07930	AT1G07930.1,AT1G07930.2	136.93	146.62	296.3	273.71	187.25	182.17
AT3G61220	AT3G61220.1,AT3G61220.2,AT3G61220.3	136.93	124.86	114.38	110.46	110.48	113.46
AT3G22230	AT3G22230.1	136.63	137.04	336.92	330.26	192.66	181.73
AT4G32330	AT4G32330.1,AT4G32330.2,AT4G32330.3,AT4G32330.4	136.56	125.16	97.51	98.77	109.82	127.33
AT3G55750	AT3G55750.1	136.55	144.38	346.46	360.28	199.69	188.22
AT5G20010	AT5G20010.1	136.44	144.64	179.63	177.64	184.16	196.41
AT3G22210	AT3G22210.1	136.23	130.69	113.77	123.26	188.19	145.33
AT2G43910	AT2G43910.1,AT2G43910.2,AT2G43910.3	136.12	125.51	96.88	97.71	94.37	87.57
AT5G60600	AT5G60600.1,AT5G60600.2,AT5G60600.3,AT5G60600.4,AT5G60600.5	136.06	142.02	116.98	116.72	150.48	163.85
AT3G50685	AT3G50685.1	136.02	124.35	70.64	65.64	101.48	84.97
AT4G17040	AT4G17040.1	135.3	133.85	125.31	130.3	132.63	134.62
AT2G39770	AT2G39770.1,AT2G39770.2,AT2G39770.3	135.26	129.06	107.4	123.61	139.22	139.06
AT5G55620	AT5G55620.1	135.01	104.28	59.06	66.68	66.5	78.67
AT5G63310	AT5G63310.1	134.57	123.8	148.69	141.04	155.46	126.85
AT5G21090	AT5G21090.1	134.54	138.98	135.52	135.17	153.57	161.21
AT2G46830	AT2G46830.1,AT2G46830.2,AT2G46830.3	134.28	152.23	43.33	44.08	50.2	61.7
AT3G11510	AT3G11510.1	134.12	140.9	329.55	302.86	224.6	164.56
AT5G20190	AT5G20190.1	133.81	122.23	97.14	110.7	123.2	128.47
AT2G36830	AT2G36830.1	133.7	156.92	86.55	71.4	123.16	116.51
AT1G73655	AT1G73655.1	133.66	131.82	140.73	143.85	131.34	116.44
AT5G49720	AT5G49720.1	133.63	127.5	110.95	105.19	99.38	110.19
AT1G19150	AT1G19150.1	133.51	146.51	62.63	59.53	112.44	112.06
AT4G10300	AT4G10300.1	133.45	145.98	142.24	135.75	156.85	155.87
AT4G17560	AT4G17560.1	133.21	133.85	172.01	172.98	131.68	128.6
AT1G06045	AT1G06045.1	133.19	110.19	74.34	68.81	103.24	112.4
AT4G04840	AT4G04840.1	133.18	122.12	103.8	123.61	211.38	195.52
AT4G02520	AT4G02520.1	133.12	111.06	153.26	133.05	202.27	83.92
AT1G12080	AT1G12080.1,AT1G12080.2	133.07	79.47	31.8	25.29	64.2	57.59
AT5G48810	AT5G48810.1	132.9	109.93	89.09	81.38	125.47	95.1
AT1G55260	AT1G55260.1,AT1G55260.2	132.75	125.15	116.94	136.23	112.26	107.93
AT4G25370	AT4G25370.1	132.67	148.28	144.94	137.96	151.33	139.74
AT3G03250	AT3G03250.1,AT3G03250.2,AT3G03250.3	132.59	132.41	152.18	150.51	138.71	163.1
AT1G80380	AT1G80380.1,AT1G80380.2,AT1G80380.3,AT1G80380.4,AT1G80380.5,AT1G80380.6,AT1G80380.7,AT1G80380.8	132.09	143.58	95.59	95.7	123.62	128.15
AT1G29670	AT1G29670.1,AT1G29670.2	131.91	115.89	240.72	246.01	194.31	199.95
AT4G02620	AT4G02620.1	131.43	119.2	161.62	168.34	157.58	90.51
AT3G45980	AT3G45980.1	131.31	119.88	152.46	149.13	133.12	114.87
AT1G66410	AT1G66410.1,AT1G66410.2,AT1G66410.3,AT1G66410.4	131.19	103.93	222.54	201.09	176.15	176.47
AT3G09630	AT3G09630.1,AT3G09630.2	131.14	117.96	280.75	265.86	190.99	137.54
AT5G02240	AT5G02240.1	131.05	128.43	193.97	192.73	166.22	145
AT1G51200	AT1G51200.1,AT1G51200.2,AT1G51200.3,AT1G51200.4	130.95	125.08	112.62	109.8	109.99	94.1
AT2G28550	AT2G28550.1,AT2G28550.2,AT2G28550.3,AT2G28550.4,AT2G28550.5,AT2G28550.6	130.87	121.5	92.69	107.9	105.83	120.93
AT3G26512	AT3G26512.1	130.87	126.22	106.98	114.21	128.62	146.66
AT3G02830	AT3G02830.1,AT3G02830.2	130.78	142.28	102.13	106.89	114.9	121.85
AT3G02560	AT3G02560.1,AT3G02560.2,AT3G02560.3	130.64	133.57	297.82	292.51	172.7	155.16
AT1G11650	AT1G11650.1,AT1G11650.2	130.35	135.57	140.54	140.36	154.43	148.5
AT5G67370	AT5G67370.1	130.23	143.18	125.32	127.59	88.03	93.07
AT1G70890	AT1G70890.1	130.19	102.72	115.41	107.35	117.76	75.36
AT3G47295	AT3G47295.1	129.92	100.21	94.77	112.9	62.64	62.87
AT1G11750	AT1G11750.1,AT1G11750.2	129.82	127.85	171.98	183.88	151.79	139.2
AT4G36220	AT4G36220.1	129.74	108.22	139	137.13	127.79	124.81
AT2G27680	AT2G27680.1	129.59	144.06	133.25	153	150.02	124.6
AT2G34460	AT2G34460.1	129.41	134.91	110.57	108.36	98.17	113.32
AT5G64130	AT5G64130.1,AT5G64130.2,AT5G64130.3	129.4	124.7	184.17	182.42	178.95	159.22
AT2G03440	AT2G03440.1	128.93	109.01	95.17	109.35	198.27	149.35
AT1G78680	AT1G78680.1,AT1G78680.2	128.92	115.62	101.51	101.93	116.11	105.62
AT5G67385	AT5G67385.1,AT5G67385.2,AT5G67385.3,AT5G67385.4,AT5G67385.5	128.91	135.88	83.42	79.45	81.55	75.77
AT2G23120	AT2G23120.1	128.71	119.04	182.65	188.07	200.28	175.65
AT5G42030	AT5G42030.1,AT5G42030.2,AT5G42030.3,AT5G42030.4	128.48	113.76	106.71	106.53	113.76	100.2
AT5G14910	AT5G14910.1,AT5G14910.2	128.46	129.55	151.93	145.59	122.64	114
AT1G47420	AT1G47420.1	128.44	115.47	112.6	111.77	135.1	111.65
AT4G29410	AT4G29410.1,AT4G29410.2	128.29	127.99	397.94	391.54	252.65	216.12
AT5G24490	AT5G24490.1	128.17	122.82	85.03	71.57	90.36	92.8
AT4G27440	AT4G27440.1,AT4G27440.2	128.17	115.8	563.31	463.1	333.83	327.7
AT5G59910	AT5G59910.1	128.07	106.61	168.44	167.18	136.75	117.67
AT1G22160	AT1G22160.1	127.83	98.33	79.1	84.19	30.65	25.69
AT4G02450	AT4G02450.1,AT4G02450.2	127.57	107.6	216.79	243.34	150.31	160.15
AT2G26080	AT2G26080.1	127.3	158.96	75.69	77.36	115.7	144.32
AT4G29160	AT4G29160.1,AT4G29160.2,AT4G29160.3	127.3	111.77	109.76	114.33	110.88	105.37
AT5G50100	AT5G50100.1	127.23	141.57	137.54	146.1	88.25	93.88
AT4G21860	AT4G21860.1,AT4G21860.2,AT4G21860.3,AT4G21860.4	127.14	139.67	113.1	107.13	156.89	131.77
AT3G16520	AT3G16520.1,AT3G16520.2,AT3G16520.3	127.13	123.27	110.05	104.73	75.8	79.2
AT1G75380	AT1G75380.1,AT1G75380.2,AT1G75380.3,AT1G75380.4	127.07	116.68	109.53	107.8	220.85	226.69
AT1G76200	AT1G76200.1	126.89	113.11	117.05	110.31	140.42	106.76
AT2G15620	AT2G15620.1	126.73	136.39	102.93	100.7	132.63	160.31
AT5G12860	AT5G12860.1,AT5G12860.2	126.57	134.22	118	123.43	115.7	123.59
AT3G46030	AT3G46030.1	126.47	109.15	143.41	141.03	96.05	77.85
AT1G51650	AT1G51650.1	126.4	116.73	168.76	175.23	156.45	109.81
AT1G49750	AT1G49750.1	126.15	106.84	87	79.85	146.66	131.64
AT2G05220	AT2G05220.1,AT2G05220.2	126.15	144.38	255.35	252.38	219.34	205.98
AT4G01940	AT4G01940.1	126.12	116.28	178.75	182.06	109.96	109.13
AT2G22670	AT2G22670.1,AT2G22670.2,AT2G22670.3,AT2G22670.4,AT2G22670.5	126.06	127.3	78.51	76.42	91.95	100.5
AT1G08360	AT1G08360.1	125.99	125.27	260.41	239.19	172.57	164.44
AT2G45990	AT2G45990.1,AT2G45990.2,AT2G45990.3,AT2G45990.4	125.83	116.31	142.42	130.58	105.29	97.99
AT4G24930	AT4G24930.1	125.72	120.46	134.93	133.5	104.59	120.23
AT3G03150	AT3G03150.1	125.66	128.07	122.92	102.37	181.78	142.81
AT5G12250	AT5G12250.1	125.44	119.63	102.02	88.71	109.73	116.51
AT5G63530	AT5G63530.1,AT5G63530.2	125.36	123.23	102.93	114.02	82.8	81.5
AT1G57660	AT1G57660.1	125.16	131.79	289.77	325.86	198.58	168.14
AT4G11175	AT4G11175.1	125.04	109.72	134.68	131.86	99.8	119.4
AT5G54160	AT5G54160.1	124.99	115.85	92.36	101.49	131.41	103.01
AT5G53880	AT5G53880.1	124.96	94.77	99.89	103.19	142.45	143.44
AT3G15730	AT3G15730.1	124.93	112.65	145.4	139.72	103.09	109.23
AT5G19855	AT5G19855.1,AT5G19855.2	124.87	133.88	106.47	105.37	111.89	123.69
AT4G17520	AT4G17520.1	124.75	134.7	221.71	238.82	163.87	161.03
AT3G12390	AT3G12390.1	124.17	124	257.51	272.09	177.49	112.25
AT5G05170	AT5G05170.1	123.86	106.13	100.41	101.6	85.81	114.16
AT5G35170	AT5G35170.1,AT5G35170.2	123.77	128.32	71.05	70.8	91.7	120.71
AT5G42070	AT5G42070.1	123.76	123.51	116.8	120.59	95.35	87.5
AT3G11940	AT3G11940.1,AT3G11940.2	123.62	127.09	255.34	239.52	176.38	150.54
AT4G32410	AT4G32410.1	123.35	118.68	110.47	108.29	92.63	122.43
AT5G04830	AT5G04830.1,AT5G04830.2	123.33	116.79	123.99	124.4	135.27	131.72
AT5G51010	AT5G51010.1	123.15	142.65	113.01	104.73	135.56	110.02
AT1G30530	AT1G30530.1	123.03	100.53	113.09	114.43	94.34	92.19
AT1G22840	AT1G22840.1,AT1G22840.2	122.36	115.38	242.45	255.02	176.29	144.62
AT1G26550	AT1G26550.1	122.15	112.19	179.6	176.15	138.6	125.5
AT3G27820	AT3G27820.1	121.89	124.65	85.27	85.79	104.91	129.04
AT1G54580	AT1G54580.1	121.57	115.04	200.1	189.11	210.69	195.72
AT5G23740	AT5G23740.1	121.27	119.11	312.64	310.56	180.44	136.9
AT1G74270	AT1G74270.1	121.1	103.54	220.72	234.16	175.75	117.12
AT4G17090	AT4G17090.1	120.9	127.69	314.51	341.21	482.81	559.6
AT1G16720	AT1G16720.1,AT1G16720.2,AT1G16720.3	120.76	134.26	62.01	56.41	71.18	79.41
AT4G17530	AT4G17530.1	120.74	118.37	86.36	81.36	101.84	87.08
AT1G65290	AT1G65290.1	120.69	109.55	232.25	207.9	152.52	136.61
AT2G44160	AT2G44160.1	120.67	113.55	81.44	74.47	95.29	98.33
AT2G40765	AT2G40765.1	120.6	104.85	183.67	208.5	151.57	122.23
AT5G35970	AT5G35970.1	120.3	130.39	66.17	71.95	68.82	78.51
AT5G23010	AT5G23010.1,AT5G23010.2,AT5G23010.3	120.14	149.01	193.28	164.87	256.3	233.46
AT2G33460	AT2G33460.1	119.81	103.6	131.48	129.23	113.31	112.42
AT2G39800	AT2G39800.1,AT2G39800.2,AT2G39800.3,AT2G39800.4	119.58	99.28	87.03	79.91	130.8	138.88
AT1G22780	AT1G22780.1	119.43	128.53	321.3	300.59	180.03	149.52
AT4G16520	AT4G16520.1,AT4G16520.2,AT4G16520.3	119.41	109.74	91.86	84.08	95	83.26
AT2G15580	AT2G15580.1,AT2G15580.2,AT2G15580.3	119.36	111.91	76.65	84.2	113.19	86.48
AT2G43010	AT2G43010.1,AT2G43010.2,AT2G43010.3,AT2G43010.4,AT2G43010.5	119.1	116.67	80.12	75.07	68.56	66.69
AT1G72020	AT1G72020.1	118.99	114.02	160.43	158.63	155.52	109.48
AT4G32020	AT4G32020.1	118.91	120.12	79.6	81.29	94.06	97.1
AT2G04520	AT2G04520.1	118.57	111.6	189.8	186.75	140.99	129.66
AT4G14040	AT4G14040.1	118.55	129.56	145.72	118.55	157.53	145.16
AT4G34110	AT4G34110.1	118.46	122.69	142.19	145.42	122.67	135.6
AT5G47840	AT5G47840.1,AT5G47840.2	118.33	132.66	91.63	95.25	112.37	118.26
AT5G65360	AT5G65360.1	118.22	109.72	214.15	208.6	113.08	97.94
AT2G17240	AT2G17240.1	118.2	137.41	176.37	176.82	139.53	151.68
AT1G25275	AT1G25275.1,AT1G25275.2,AT1G25275.3	118.09	80.71	81.77	95.84	199.27	122.34
AT4G33580	AT4G33580.1,AT4G33580.2,AT4G33580.3	117.99	122.44	68.31	59.39	80.37	92.44
AT5G62350	AT5G62350.1	117.79	91.16	132.24	123.4	241.71	244.49
AT1G65980	AT1G65980.1,AT1G65980.2	117.73	116.35	173.41	169.05	144.89	122.93
AT2G29650	AT2G29650.1,AT2G29650.2,AT2G29650.3,AT2G29650.4	117.56	140.71	78.89	84.08	102.98	101.37
AT3G49720	AT3G49720.1,AT3G49720.2,AT3G49720.3	117.56	116.26	134.6	130.77	133.2	131.16
AT1G06000	AT1G06000.1	117.53	99.16	112.02	121	123.33	108.66
AT5G14060	AT5G14060.1,AT5G14060.2,AT5G14060.3	117.47	115.68	88.68	78.47	61.33	63.79
AT4G24190	AT4G24190.1,AT4G24190.2	117.43	102.83	152.58	137.09	155.66	136.95
AT4G34720	AT4G34720.1,AT4G34720.2	117.39	112.44	115.4	122.08	98.75	86.04
AT3G01120	AT3G01120.1	117.24	136.42	103.3	99.65	115.56	114.89
AT3G14600	AT3G14600.1	117.23	122.32	264.87	273.12	174.68	153.47
AT2G34620	AT2G34620.1	117.18	113.21	92.82	75.68	43.57	38.73
AT3G12320	AT3G12320.1,AT3G12320.2,AT3G12320.3	117.13	109.38	46.68	47.85	56.76	56.2
AT1G05010	AT1G05010.1	117.03	101.95	82.46	89.52	115.58	106.6
AT5G67500	AT5G67500.1,AT5G67500.2,AT5G67500.3	117.01	110.36	145.04	148.63	141.69	148.18
AT1G57720	AT1G57720.1,AT1G57720.2	116.93	114.5	190.11	188.93	132.64	134.8
AT1G66670	AT1G66670.1	116.87	116.75	207.06	205.49	130.1	141.02
AT4G23630	AT4G23630.1,AT4G23630.2	116.75	99.37	140.53	131.28	99.65	99.26
AT1G06760	AT1G06760.1	116.69	118.53	72.35	62.03	145.34	126.95
AT2G20630	AT2G20630.1,AT2G20630.2	116.69	102.55	113.2	108.6	101.6	101.63
AT5G19240	AT5G19240.1	116.67	85.23	40.58	47.03	86.05	59.57
AT3G02180	AT3G02180.1,AT3G02180.2,AT3G02180.3	116.67	107.58	88.08	92.07	120.27	112.68
AT3G24160	AT3G24160.1	116.63	102.89	110.89	109.18	109.16	107.38
AT1G54630	AT1G54630.1,AT1G54630.2	116.41	120.11	158.87	158.47	138.38	132.86
AT2G46220	AT2G46220.1	116.31	115.43	92.35	85.96	50.27	52.34
AT1G48030	AT1G48030.1,AT1G48030.2,AT1G48030.3,AT1G48030.4,AT1G48030.5	116.25	130.09	78.05	73.46	130.22	130.7
AT1G41830	AT1G41830.1	116.08	104.78	115.49	107.84	88.43	94.81
AT4G16990	AT4G16990.1,AT4G16990.10,AT4G16990.11,AT4G16990.12,AT4G16990.13,AT4G16990.14,AT4G16990.15,AT4G16990.16,AT4G16990.17,AT4G16990.18,AT4G16990.19,AT4G16990.2,AT4G16990.3,AT4G16990.4,AT4G16990.5,AT4G16990.6,AT4G16990.7,AT4G16990.8,AT4G16990.9	116.04	120.76	73.37	79.19	82.65	110.25
AT3G18890	AT3G18890.1	115.82	117.19	74.94	78.14	96.27	112.79
AT5G24150	AT5G24150.1,AT5G24150.2	115.8	106.1	40.82	38.12	84.58	85.11
AT3G44735	AT3G44735.1,AT3G44735.2	115.77	101.11	126.74	124	59.35	50.57
AT2G41870	AT2G41870.1	115.66	99.51	71.42	71.28	40.21	41.81
AT3G46430	AT3G46430.1	115.55	113.24	138.05	163.77	110.15	98.99
AT5G28500	AT5G28500.1,AT5G28500.2	115.54	123.55	110.43	113.17	104.03	124.01
AT3G09860	AT3G09860.1	115.53	95.67	144.58	157.56	119.49	116.28
AT4G35250	AT4G35250.1	115.49	127.52	94.09	101.11	99.49	106.01
AT1G15930	AT1G15930.1,AT1G15930.2	115.44	128.24	255.34	255.14	175.68	137.79
AT3G51730	AT3G51730.1	115.42	106.31	95.47	83.21	85.75	85.91
AT3G48560	AT3G48560.1	115.3	109.45	112.02	104.6	114.89	132.36
AT4G25570	AT4G25570.1,AT4G25570.2	115.24	99.08	100.04	83.25	77.98	62.94
AT5G01600	AT5G01600.1	115.13	130.14	168.97	141.6	352.26	400.61
AT3G63190	AT3G63190.1	114.82	124.46	128.8	133.18	108.06	109
AT1G42960	AT1G42960.1	114.69	128.52	99.97	86.6	123.13	108.42
AT3G44450	AT3G44450.1	114.53	98.99	61.7	81.1	120.43	100.35
AT4G02580	AT4G02580.1	114.44	112.13	141.64	149.97	139.6	127.67
AT5G15950	AT5G15950.1,AT5G15950.2	114.08	116.15	23.9	24.47	46.69	50.04
AT2G37240	AT2G37240.1	113.95	129.62	132.41	150.12	90.91	97.34
AT5G44340	AT5G44340.1	113.9	108.84	204.94	169.53	132.17	134.07
AT5G47030	AT5G47030.1	113.83	129.1	124.44	111.42	138.36	133.33
AT5G08760	AT5G08760.1	113.77	125.52	81.39	86.71	133.77	81.94
AT1G01170	AT1G01170.1,AT1G01170.2	113.76	85.42	74.95	74.91	101.76	77.77
AT5G57290	AT5G57290.1,AT5G57290.2,AT5G57290.3	113.74	99.31	249.91	270.89	179.44	155.4
AT1G49240	AT1G49240.1	113.62	109.97	90.14	76.11	70.15	63.61
AT3G16250	AT3G16250.1	113.27	121.08	97.18	94.33	166.16	147.11
AT1G21770	AT1G21770.1	113.19	107.35	114.4	118.9	107.09	86.97
AT4G32940	AT4G32940.1	113.19	89.66	68.04	66.02	77.52	76.99
AT2G43150	AT2G43150.1	113.05	103.63	53.62	69.12	108.59	72.04
AT4G11010	AT4G11010.1	112.83	118.78	189.05	177.62	179.84	161.54
AT1G01620	AT1G01620.1,AT1G01620.2	112.7	112.14	69.46	54.23	66.87	58.33
AT2G19830	AT2G19830.1,AT2G19830.2	112.66	110.72	119.87	117.21	110.49	114.45
AT4G13500	AT4G13500.1	112.63	129.92	86.59	90.48	103.57	127.38
AT4G13770	AT4G13770.1	112.62	106.6	128.03	109.9	120.46	122.62
AT4G16190	AT4G16190.1	112.5	97.4	146.64	147.24	134.27	126.74
AT5G06980	AT5G06980.1,AT5G06980.2,AT5G06980.3,AT5G06980.4,AT5G06980.5	112.33	110.09	76.8	70.74	57.17	63.48
AT5G44020	AT5G44020.1	112.3	122.23	147.22	148.87	148.31	194.44
AT4G15802	AT4G15802.1	112.29	114.56	133.08	128.55	137.31	131.17
AT3G51880	AT3G51880.1,AT3G51880.2,AT3G51880.3,AT3G51880.4,AT3G51880.5	112.08	113.73	145.62	146.82	87.88	110.84
AT5G48880	AT5G48880.1,AT5G48880.2,AT5G48880.3,AT5G48880.4	112.08	99	139.58	132.34	123.71	119.96
AT3G42050	AT3G42050.1	112.03	119.69	122.56	113.97	104.22	123.56
AT5G64350	AT5G64350.1	111.89	116.58	139.16	134.98	153.16	117.66
AT5G39530	AT5G39530.1,AT5G39530.2	111.76	116.58	95.29	97.17	62.73	61.57
AT2G35840	AT2G35840.1,AT2G35840.2,AT2G35840.3,AT2G35840.4	111.73	105.17	98.19	90.33	73.85	87.94
AT2G45470	AT2G45470.1	111.71	107.49	84.57	91.19	107.53	108.57
AT2G41530	AT2G41530.1	111.69	108.63	121.9	109.61	115.63	107.52
AT4G00360	AT4G00360.1	111.69	104.82	138.23	136.33	85.02	82.23
AT3G09840	AT3G09840.1	111.64	103.98	133.05	133.05	104.95	99.23
AT3G16570	AT3G16570.1,AT3G16570.2,AT3G16570.3	111.58	109.42	104.78	112.13	95.5	94.96
AT3G53460	AT3G53460.1,AT3G53460.2,AT3G53460.3,AT3G53460.4	111.33	115.31	482.09	475.69	236.46	281.55
AT1G17220	AT1G17220.1	111.3	114.19	99.19	110.36	78.38	106.3
AT3G01690	AT3G01690.1	111.18	99.67	79.42	80.4	94.21	74.66
AT3G46010	AT3G46010.1,AT3G46010.2	111.03	104.14	120.6	102.57	155.26	116.35
AT1G18080	AT1G18080.1	110.68	122.72	218.02	199.32	169.85	151.75
AT3G58610	AT3G58610.1,AT3G58610.2,AT3G58610.3	110.65	105.49	195.3	192.24	145.99	148.69
AT2G31490	AT2G31490.1	110.27	102.52	136.6	137.2	118.94	91.68
AT4G29060	AT4G29060.1,AT4G29060.2	110.17	123.25	123.59	126.99	95.04	127.11
AT3G19450	AT3G19450.1	110.06	113.53	71.39	69.59	93.24	88.85
AT5G43940	AT5G43940.1,AT5G43940.2	109.99	104.84	127.84	114.94	133.26	103.93
AT1G45201	AT1G45201.1,AT1G45201.2,AT1G45201.3	109.69	104.51	61.46	54.75	121.86	113.89
AT4G11570	AT4G11570.1,AT4G11570.2	109.68	112.96	66.69	64.07	114.23	119.27
AT3G51820	AT3G51820.1	109.67	117.84	95.92	86.9	104.83	105.18
AT5G52650	AT5G52650.1	109.6	130.61	318.67	300.03	195.48	149.5
AT3G13040	AT3G13040.1,AT3G13040.2,AT3G13040.3	109.57	95.82	89.6	95.33	66.8	73.56
AT5G58070	AT5G58070.1	109.39	113.16	131.66	146.4	233.14	229.77
AT2G28720	AT2G28720.1	109.28	75.53	81.28	79.89	112.44	106.71
AT1G65930	AT1G65930.1	109.25	108.59	88.07	74.91	103.81	97.93
AT1G77490	AT1G77490.1,AT1G77490.2	109.17	107.93	67.51	75.16	89.31	95.91
AT4G19200	AT4G19200.1	109.08	133.61	105.97	102.64	139.18	140.54
AT4G24280	AT4G24280.1	108.97	126.1	158.69	165.94	126.16	157.63
AT4G10480	AT4G10480.1,AT4G10480.2	108.94	115.46	259.55	271.37	160.85	147.23
AT3G61110	AT3G61110.1	108.93	128.28	241.62	259.2	187.07	141.12
AT2G20990	AT2G20990.1,AT2G20990.2,AT2G20990.3	108.78	88.86	126.21	127.16	96.93	102.38
AT5G15090	AT5G15090.1,AT5G15090.2	108.46	107.81	125.16	125.92	115.26	106.09
AT5G44650	AT5G44650.1	108.44	124.41	153.73	159.52	115.58	128.04
AT2G20760	AT2G20760.1	108.26	97.55	111.36	107.71	102.18	99.25
AT5G52840	AT5G52840.1,AT5G52840.2	108.16	112.41	138.59	140.82	155.35	102.85
AT1G70580	AT1G70580.1,AT1G70580.2,AT1G70580.3,AT1G70580.4	108.12	120.7	38.15	43.11	84.8	88.07
AT3G08730	AT3G08730.1,AT3G08730.2	107.96	115.7	80.18	88.72	86.38	101.3
AT1G70830	AT1G70830.1,AT1G70830.2,AT1G70830.3,AT1G70830.4,AT1G70830.5	107.89	91.89	76.34	73.15	104.08	87.93
AT1G32900	AT1G32900.1	107.67	116.28	90.57	100.54	47.63	53.59
AT2G46390	AT2G46390.1	107.66	84.95	107.01	115.85	96.74	92.49
AT2G46600	AT2G46600.1	107.65	106.11	69.56	72.05	159.9	147.44
AT3G56010	AT3G56010.1	107.62	106.58	114.78	129.72	95.14	104.99
AT1G32080	AT1G32080.1	107.55	90.86	53.55	54.32	81.99	83.64
AT5G03760	AT5G03760.1	107.51	91.07	81.95	84.32	52.06	67.55
AT5G28840	AT5G28840.1,AT5G28840.2	107.49	110.66	107.9	101.22	133.48	158.69
AT4G13830	AT4G13830.1,AT4G13830.2,AT4G13830.3	107.36	98.02	57.17	54.64	86.25	93.64
AT5G42650	AT5G42650.1	107.1	111.56	137.54	164.66	372.99	421.6
AT5G64170	AT5G64170.1,AT5G64170.2,AT5G64170.3	107.02	102.65	57.74	53.92	53.64	63.15
AT3G25690	AT3G25690.1,AT3G25690.2,AT3G25690.3,AT3G25690.4,AT3G25690.5,AT3G25690.6	106.81	102.69	84.07	92.88	86.92	118
AT5G63400	AT5G63400.1,AT5G63400.2	106.78	102.74	144.22	154.06	123.98	118.88
AT4G14890	AT4G14890.1	106.69	89.58	107.48	102.48	102.99	108.2
AT5G22880	AT5G22880.1	106.64	90.97	207.84	200.36	96.74	82.56
AT1G52400	AT1G52400.1,AT1G52400.2,AT1G52400.3	106.59	86.19	75.16	73.11	602.42	569.45
AT3G03100	AT3G03100.1,AT3G03100.2	106.54	106.24	128.77	125.64	111.12	110.6
AT1G16080	AT1G16080.1	106.52	111.17	93.04	91.16	144.73	137.67
AT5G52310	AT5G52310.1	106.45	79.88	548.98	494.09	272.99	334.66
AT3G08520	AT3G08520.1	106.36	83.81	167.36	246.26	105.76	85.16
AT2G04390	AT2G04390.1	106.36	105.87	206.39	198.81	162.41	133.18
AT3G17040	AT3G17040.1,AT3G17040.2,AT3G17040.3,AT3G17040.4	106.23	115.29	75.36	77.33	67.1	75.54
AT2G43560	AT2G43560.1,AT2G43560.2	106.03	123.9	94.13	101.24	117.95	99.84
AT5G47700	AT5G47700.1,AT5G47700.2	105.86	125.09	298.8	286.56	201.17	119.25
AT3G03070	AT3G03070.1	105.8	120.53	115.07	102.32	121.89	93.44
AT3G02080	AT3G02080.1	105.71	116.2	228.81	238.92	166.29	136.32
AT3G10525	AT3G10525.1	105.69	96.92	110.7	131.11	112.75	105.39
AT1G11430	AT1G11430.1	105.48	107.88	172.73	186.71	127.37	131.49
AT3G52960	AT3G52960.1	105.47	108.02	123.46	118.09	146.2	137.41
AT1G43670	AT1G43670.1	105.36	105.66	76.79	90.01	158.62	150.84
AT2G21960	AT2G21960.1	105.33	113.2	82.42	76.96	110.61	122.07
AT3G16240	AT3G16240.1	105.32	123.53	33.54	22.42	94.3	72.27
AT1G29850	AT1G29850.1,AT1G29850.2,AT1G29850.3	105.29	103.35	171.04	163.7	118.7	117.61
AT1G06430	AT1G06430.1,AT1G06430.2,AT1G06430.3	105.2	124.85	121.23	121.68	83.86	86.57
AT2G29630	AT2G29630.1,AT2G29630.2,AT2G29630.3,AT2G29630.4	105.05	102.55	172.75	183.34	188.55	214.83
AT1G56340	AT1G56340.1,AT1G56340.2	105	87.48	149.1	137.35	137.77	125.23
AT5G04590	AT5G04590.1	104.94	119.24	115.89	108.86	124.72	129.9
AT1G19960	AT1G19960.1	104.92	62.38	14.6	19.77	114.32	57.95
AT1G68830	AT1G68830.1	104.88	110.02	72.33	69.07	75.64	89.1
AT3G59780	AT3G59780.1	104.85	109.83	75.38	77.61	82.37	92.27
AT3G51950	AT3G51950.1,AT3G51950.2,AT3G51950.3,AT3G51950.4	104.47	112.96	88.1	78.01	58.42	64.71
AT5G38660	AT5G38660.1,AT5G38660.2	104.44	109.01	115.32	116.69	123.87	122.85
AT1G56190	AT1G56190.1,AT1G56190.2	104.37	108.55	68.91	68.35	141.39	136.9
AT4G37980	AT4G37980.1,AT4G37980.2	104.36	80.73	68.08	59.78	83.29	76.03
AT5G49730	AT5G49730.1,AT5G49730.2	104.35	93.11	31.04	23.95	52.78	66.79
AT3G20820	AT3G20820.1	104.29	90.75	74.48	70.6	73.56	67.86
AT1G56330	AT1G56330.1	104.11	98.63	149.19	135.02	113.53	101.9
AT1G79550	AT1G79550.1,AT1G79550.2	104.04	99.76	154.99	137.52	96.5	84.96
AT3G54660	AT3G54660.1	103.66	109.64	106.92	108.46	77.9	87.94
AT5G37360	AT5G37360.1	103.29	115.25	108.66	100.8	114.27	123.23
AT1G75690	AT1G75690.1	103.23	107.97	87.51	80.61	87.02	80.47
AT5G04430	AT5G04430.1,AT5G04430.2	103.06	109.17	123.11	122.95	93.91	101.85
AT4G29390	AT4G29390.1	103.06	98.85	184.18	192.11	178.87	132.81
AT1G13360	AT1G13360.1,AT1G13360.2,AT1G13360.3	103.04	92.47	78.07	87.37	157.07	133.64
AT2G14560	AT2G14560.1,AT2G14560.2,AT2G14560.3,AT2G14560.4	102.95	63.43	16.49	22.14	327.56	146.36
AT3G51800	AT3G51800.1,AT3G51800.2,AT3G51800.3	102.9	105.96	275.78	278.22	155.25	173.75
AT1G08645	AT1G08645.1	102.88	116.44	70.57	68.59	70.76	45.76
AT4G35570	AT4G35570.1,AT4G35570.2	102.86	89.01	129.21	128.63	131.65	121.38
AT1G07010	AT1G07010.1,AT1G07010.2,AT1G07010.3	102.83	107	89.39	96.62	75.59	75.74
AT5G03880	AT5G03880.1	102.72	107.93	98.74	100.9	111.63	102.55
AT4G34700	AT4G34700.1	102.58	110.23	133.35	127.7	120.85	101.87
AT4G22570	AT4G22570.1,AT4G22570.2	102.26	100.94	88.64	84.06	46.25	44.32
AT2G27730	AT2G27730.1,AT2G27730.2,AT2G27730.3,AT2G27730.4	102.18	103.8	157.51	153.64	118.13	106.09
AT1G02140	AT1G02140.1	102.14	95.34	164.6	163.22	121.15	106.25
AT4G30010	AT4G30010.1	102.06	89.09	134.22	145.13	108.7	88.29
AT3G49470	AT3G49470.1,AT3G49470.2	101.7	95.21	95.93	104.45	94.43	84.76
AT4G26860	AT4G26860.1,AT4G26860.2	101.66	109.79	78	78.81	65.66	62.17
AT5G21020	AT5G21020.2	101.55	96.08	55.18	46.14	47.53	53.2
AT2G35860	AT2G35860.1	101.49	89.57	76.48	79.15	54.81	64.02
AT1G72150	AT1G72150.1	101.39	87.45	125.85	117.95	144.43	155.7
AT5G66180	AT5G66180.1,AT5G66180.2,AT5G66180.3	101.27	139.58	87.09	82.12	129.62	138.92
AT3G45030	AT3G45030.1	101.23	96.28	218.67	221.28	143.94	125.91
AT2G17390	AT2G17390.1	101.2	89.49	101.94	103.94	88.8	95.39
AT3G55240	AT3G55240.1	101.15	84.64	29.49	23.05	48.42	37.9
AT1G34030	AT1G34030.1	101.15	94.48	255.31	231.73	140.89	110.6
AT5G36160	AT5G36160.1	101.06	99.7	107.22	101.42	79.74	72.72
AT1G70700	AT1G70700.1,AT1G70700.2,AT1G70700.3	101.05	107.25	103.17	110.2	398.38	482.62
AT1G62515	AT1G62515.1	100.95	68.9	27.04	35.96	77.37	89.99
AT3G22110	AT3G22110.1	100.8	102.03	120.67	120.1	115.47	94.62
AT1G48920	AT1G48920.1	100.79	107.26	313.61	326.57	230.58	260.7
AT1G70770	AT1G70770.1,AT1G70770.2	100.73	105.48	82.06	88.76	94.75	77.84
AT1G10500	AT1G10500.1	100.69	94.98	105.09	107.83	113.06	109.39
AT2G29360	AT2G29360.1	100.64	105.24	80.08	81.12	91.73	102.91
AT2G36160	AT2G36160.1	100.56	109.26	269.64	284.94	179.63	136.65
AT1G75950	AT1G75950.1	100.53	102.78	112.47	114.71	115.97	123.99
AT1G07140	AT1G07140.1	100.5	97.68	138.55	133.81	121.94	131.39
AT3G17800	AT3G17800.1,AT3G17800.2	100.41	105.05	57.3	54.76	125.41	106.98
AT1G66330	AT1G66330.1,AT1G66330.2	100.28	99.8	50.53	49.84	80.59	93.14
AT5G56850	AT5G56850.1,AT5G56850.2,AT5G56850.3,AT5G56850.4,AT5G56850.5,AT5G56850.6,AT5G56850.7,AT5G56850.8	100.08	114.37	72.76	76.33	66.76	92.04
AT1G50010	AT1G50010.1	100.06	110.45	76.29	72.95	93.7	95.91
AT5G14200	AT5G14200.1,AT5G14200.2,AT5G14200.3	100.04	120.07	168.22	124.98	199.24	177.79
AT2G43945	AT2G43945.1	99.71	108.58	84.45	81.59	87.61	104.07
AT5G65010	AT5G65010.1,AT5G65010.2	99.65	112.13	113.95	114.79	80.96	74.09
AT5G24120	AT5G24120.1,AT5G24120.2,AT5G24120.3	99.64	95.18	22.8	20.75	80.18	84.6
AT4G12730	AT4G12730.1	99.53	96.33	55.53	52.91	94.1	85.22
AT4G38860	AT4G38860.1	99.53	105.95	57.08	60.04	53.22	74.17
AT4G23710	AT4G23710.1	99.51	86.34	120.09	117.81	108.95	97.28
AT3G10520	AT3G10520.1	99.29	80.08	91.91	99.6	92.71	118.98
AT4G13430	AT4G13430.1	99.24	115.24	149.08	128.34	149.78	155.05
AT5G61790	AT5G61790.1	99.24	96.49	144.34	132.19	133.17	112.42
AT1G64500	AT1G64500.1	99.23	96.59	51.59	52.07	76.14	67.22
AT5G08670	AT5G08670.1	99.23	104.69	118.73	105.57	114.68	112.19
AT4G33865	AT4G33865.1	99.21	104.92	246.33	294.19	181.62	113.99
AT4G17170	AT4G17170.1	99.18	96.48	83.23	80.23	94.89	92.26
AT3G12490	AT3G12490.1,AT3G12490.2	99.17	81.57	187.33	206.08	171.99	125.1
AT3G46540	AT3G46540.1,AT3G46540.2,AT3G46540.3	99.15	91.88	110.53	115.47	76.06	91.08
AT1G20696	AT1G20696.1,AT1G20696.2,AT1G20696.3,AT1G20696.4,AT1G20696.5	99.04	87.08	106.93	112.7	181.26	182.29
AT1G58080	AT1G58080.1	98.96	113.18	102.51	99.63	105.8	106.46
AT3G14067	AT3G14067.1	98.8	80.02	59.09	61.72	46.69	42.97
AT1G45688	AT1G45688.1,AT1G45688.2	98.72	98.82	91.17	91.9	82.07	82.78
AT4G17600	AT4G17600.1	98.47	99.32	102.67	98.2	92.28	105.22
AT1G01060	AT1G01060.1,AT1G01060.2,AT1G01060.3,AT1G01060.4,AT1G01060.5,AT1G01060.6,AT1G01060.7,AT1G01060.8	98.44	103.1	46.08	53.49	4.23	5.52
AT5G65670	AT5G65670.1,AT5G65670.2	98.35	89.78	121.16	112.03	145.61	153.68
AT5G08530	AT5G08530.1	97.89	102.27	105.73	93.2	96.25	102.55
AT1G56200	AT1G56200.1,AT1G56200.2	97.85	96.51	141.42	143.42	97.07	96.8
AT3G43720	AT3G43720.1,AT3G43720.2	97.82	98.99	88.3	106.85	78.99	67.57
AT2G35940	AT2G35940.1,AT2G35940.2,AT2G35940.3	97.78	93.85	73.28	71.55	69.22	79
AT5G58250	AT5G58250.1	97.68	93.91	116.19	112.05	106.48	93.59
AT1G51805	AT1G51805.1,AT1G51805.2	97.52	82.08	47.51	51.06	56.77	67.29
AT5G58260	AT5G58260.1,AT5G58260.2	97.48	109.6	67.3	71.63	89.92	90.56
AT5G01350	AT5G01350.1	97.42	82.97	115.8	119.91	84.37	72.22
AT5G54680	AT5G54680.1	97.3	98.91	80.22	74.27	94.32	89.89
AT3G19820	AT3G19820.1,AT3G19820.2,AT3G19820.3	97.26	95.84	82.48	88.49	74.53	89.84
AT1G17100	AT1G17100.1	97.04	91.2	117.38	156.95	161.21	117.91
AT1G50250	AT1G50250.1	97.04	103.68	72.21	73.96	79.79	80.9
AT5G12470	AT5G12470.1	96.85	104.98	102.19	109.06	74.17	76.54
AT2G19760	AT2G19760.1	96.81	92.37	73.43	72.35	98.55	80.93
AT4G08390	AT4G08390.1,AT4G08390.2,AT4G08390.3,AT4G08390.4,AT4G08390.5	96.8	103.78	233.06	224.1	157.65	165.67
AT4G17340	AT4G17340.1	96.8	88.36	33.52	29.32	58.14	41.96
AT4G23100	AT4G23100.1,AT4G23100.2,AT4G23100.3	96.77	103.3	89	75.39	114.56	121.97
AT5G49480	AT5G49480.1	96.77	111.5	58	68.91	88.97	82.05
AT2G05380	AT2G05380.1,AT2G05380.2,AT2G05380.3	96.71	93.49	266.53	301.76	100.4	87.13
AT3G47370	AT3G47370.1,AT3G47370.2,AT3G47370.3	96.63	91.56	227.76	235.35	127.81	119.09
AT1G09200	AT1G09200.1	96.62	90.4	209.39	182.59	123.97	89.14
AT4G35830	AT4G35830.1,AT4G35830.2	96.58	103.4	86.43	72.14	130.68	148.07
AT2G44860	AT2G44860.1,AT2G44860.2	96.57	84.75	250.61	271.53	137.14	132.55
AT1G33120	AT1G33120.1	96.52	111.43	287.12	291.98	168.51	121.86
AT5G38520	AT5G38520.1,AT5G38520.2	96.47	103.76	75.25	72.5	89.04	89.22
AT1G79010	AT1G79010.1	96.34	95.89	133	128.48	111	89.91
AT5G51040	AT5G51040.1,AT5G51040.2,AT5G51040.3,AT5G51040.4	95.97	88.7	93.63	99.2	85.77	75.5
AT1G04240	AT1G04240.1,AT1G04240.2	95.96	82.7	96.81	86.73	55.31	65.65
AT3G48000	AT3G48000.1	95.85	97.97	87.94	79.39	121.34	130.37
AT5G44190	AT5G44190.1,AT5G44190.2	95.84	101.31	52.57	56.18	92.28	93.8
AT3G45780	AT3G45780.1,AT3G45780.2	95.81	94.35	83.36	78.12	94.87	128.53
AT2G18960	AT2G18960.1,AT2G18960.2,AT2G18960.3	95.5	93.33	80.97	83.67	92.22	100.85
AT4G33666	AT4G33666.1	95.37	109.86	28.07	31.19	42.68	37.14
AT2G20610	AT2G20610.1,AT2G20610.2	95.35	109.24	107.58	88.19	125.46	109.43
AT5G21920	AT5G21920.1,AT5G21920.2	95.16	108.73	95.1	91.72	89.72	78.62
AT5G14040	AT5G14040.1	95.13	105.71	165.24	162.41	120.59	115.75
AT5G52470	AT5G52470.1,AT5G52470.2	94.98	85.37	263.91	241.81	163.75	157.34
AT2G21140	AT2G21140.1	94.98	81.07	48.11	64.37	48.1	45.98
AT5G16010	AT5G16010.1	94.91	76.5	113.86	110.91	94.21	102.48
AT3G17510	AT3G17510.1,AT3G17510.2	94.84	87.23	32.15	33.41	61.85	81.64
AT3G23000	AT3G23000.1	94.75	90.6	50.91	45.35	38.69	33.06
AT1G31170	AT1G31170.1,AT1G31170.2,AT1G31170.3,AT1G31170.4,AT1G31170.5	94.62	91.85	97.12	90.13	114.59	110.48
AT3G27090	AT3G27090.1,AT3G27090.2,AT3G27090.3	94.59	97.24	71.48	72.17	87.98	95.38
AT5G53140	AT5G53140.1,AT5G53140.2	94.04	95.38	105.28	106.45	87.32	81.33
AT1G70660	AT1G70660.1,AT1G70660.2	93.76	96.86	69.91	72.16	62.35	67.49
AT5G19590	AT5G19590.1,AT5G19590.2	93.69	68.48	69.99	62.72	75.49	66.22
AT5G35530	AT5G35530.1	93.59	113.03	189.49	186.62	152.6	141.66
AT1G64750	AT1G64750.1,AT1G64750.2,AT1G64750.3	93.55	91.65	156.98	152.57	100.88	101.53
AT3G60820	AT3G60820.1,AT3G60820.2,AT3G60820.3	93.55	79.16	137.6	133.03	115.99	105.25
AT4G27960	AT4G27960.1,AT4G27960.2	93.45	110.04	148.78	153.54	118.81	114.16
AT3G23700	AT3G23700.1	93.32	103.59	96.9	102.9	76.84	94.32
AT1G29470	AT1G29470.1,AT1G29470.2	93.31	84.55	88.56	93.77	84.65	98.38
AT4G35320	AT4G35320.1	93.3	89.39	67.29	77.24	56.9	56.16
AT4G17840	AT4G17840.1	93.17	96.28	71.68	72.72	73.97	82.59
AT2G47590	AT2G47590.1	93.16	92	70.63	75.31	106.33	99.49
AT3G47810	AT3G47810.1,AT3G47810.2,AT3G47810.3	93.16	92.95	102.24	103.39	116.87	92.67
AT3G16525	AT3G16525.1	93.11	67.94	60.83	54.55	65.29	38.49
AT5G23040	AT5G23040.1,AT5G23040.2	93.09	96.33	113.66	115.91	97.16	86.11
AT3G23030	AT3G23030.1,AT3G23030.2	93.06	77.79	68.11	58.35	78.21	74.15
AT2G19740	AT2G19740.1	93.03	89.15	281.26	304.55	142.1	139.91
AT2G21160	AT2G21160.1,AT2G21160.2	92.96	79.57	127.44	131.73	85.73	81.45
AT1G51500	AT1G51500.1	92.91	82.88	101.83	106.82	59.04	66.06
AT2G26670	AT2G26670.1,AT2G26670.2	92.91	99.6	96.66	87.03	81.91	88.99
AT2G31040	AT2G31040.1	92.75	91.81	110.88	102.8	140.27	149.15
AT5G65480	AT5G65480.1	92.63	95	70.26	62.62	51.07	58.45
AT3G17609	AT3G17609.1,AT3G17609.2,AT3G17609.3,AT3G17609.4	92.34	87.47	38.45	42.86	86.26	82.01
AT5G42050	AT5G42050.1	92.3	90.17	117.17	113.42	119.74	133.57
AT4G15630	AT4G15630.1	92.12	71.34	81.11	78.96	62.85	57.72
AT4G23400	AT4G23400.1	92.03	85.46	41.92	37.26	59.2	51
AT1G80920	AT1G80920.1	92.02	82.1	63.1	60.5	128	116.92
AT4G01070	AT4G01070.1,AT4G01070.2	92	81.79	100.46	97.99	91.5	87.11
AT5G13850	AT5G13850.1	91.96	89.06	167.49	178.24	123.33	102.7
AT5G05200	AT5G05200.1	91.88	96.98	95.22	97.43	108.71	122.13
AT5G35490	AT5G35490.1	91.79	95.97	61.04	58.28	53.3	56.75
AT5G61420	AT5G61420.1,AT5G61420.2	91.76	103.79	85.25	72.55	89.3	85.38
AT1G01090	AT1G01090.1	91.69	107.73	111.8	101.06	99.19	83.81
AT1G48830	AT1G48830.1,AT1G48830.2	91.67	93.95	232.44	233.15	147.4	138.26
AT5G49940	AT5G49940.1,AT5G49940.2	91.54	87.04	107.35	116.62	100.93	102.9
AT1G70730	AT1G70730.1,AT1G70730.2,AT1G70730.3	91.42	88.27	94.82	95.15	78.17	84.27
AT5G62790	AT5G62790.1,AT5G62790.2	91.4	98.39	87.43	79.96	78	93.25
AT1G01490	AT1G01490.1,AT1G01490.2,AT1G01490.3,AT1G01490.4	91.39	90.62	53.5	49.25	63.36	61.26
AT4G00860	AT4G00860.1	91.35	98.28	117.45	127.33	122.06	90.91
AT3G52730	AT3G52730.1,AT3G52730.2	91.32	90.86	115.28	124.29	108.26	88.62
AT4G18710	AT4G18710.1,AT4G18710.2	91.31	96.67	78.87	76.54	68.73	73.44
AT4G27800	AT4G27800.1,AT4G27800.2,AT4G27800.3	91.28	92.79	86.34	92.86	95.94	110.69
AT1G15120	AT1G15120.1,AT1G15120.2	91.12	81.37	102.96	103.12	112.05	94.47
AT1G68600	AT1G68600.1	91.1	65.77	74.18	84.45	50.16	46.31
AT5G08290	AT5G08290.1,AT5G08290.2	91.07	91.05	112.54	103.98	101.82	74.98
AT3G58680	AT3G58680.1	91.03	84.11	220.57	234.03	168.84	130.65
AT4G00165	AT4G00165.1,AT4G00165.2	90.97	74.82	61.97	76.32	122.05	103.15
AT1G65230	AT1G65230.1	90.93	98.85	53.77	58.11	70.45	87.26
AT5G44420	AT5G44420.1	90.9	89.32	65.87	73.96	311.63	63.21
AT5G51020	AT5G51020.1	90.72	94.6	84.12	82.84	88.74	72.51
AT2G32060	AT2G32060.1,AT2G32060.2,AT2G32060.3	90.63	87.81	242.03	256.14	160.03	123.31
AT1G73060	AT1G73060.1	90.32	93.58	69.05	67.73	100.33	96.47
AT5G62000	AT5G62000.1,AT5G62000.2,AT5G62000.3,AT5G62000.4,AT5G62000.5	90.22	85.8	69.9	65.79	65.3	76.87
AT2G35490	AT2G35490.1	90.14	87.31	97.07	87.93	97.52	95.71
AT5G03350	AT5G03350.1	90.13	73.05	15.43	16.84	120.48	71.29
AT2G23930	AT2G23930.1,AT2G23930.2	90.05	101.41	226.15	223.33	136.07	136.84
AT2G36895	AT2G36895.1,AT2G36895.2,AT2G36895.3	90.04	102	56.73	56.42	51.31	52.18
AT2G28910	AT2G28910.1,AT2G28910.2,AT2G28910.3	90.01	79.95	60.6	60.33	75.1	80.51
AT2G14045	AT2G14045.1,AT2G14045.2,AT2G14045.3,AT2G14045.4	90	86.08	68.83	72.09	78.81	79.11
AT1G01050	AT1G01050.1,AT1G01050.2	89.98	96.81	82.55	75.83	76.43	67.04
AT5G44130	AT5G44130.1	89.88	81.4	90.85	87.55	113.76	146.31
AT1G78070	AT1G78070.1,AT1G78070.2,AT1G78070.3	89.67	85.73	59.94	61.55	91.67	77.53
AT5G09870	AT5G09870.1	89.67	84.8	76.12	78.39	41.51	60.83
AT3G14930	AT3G14930.1,AT3G14930.2,AT3G14930.3	89.64	102.62	75.8	73.52	71.77	77.12
AT1G01630	AT1G01630.1	89.55	77.99	63.46	69.4	76.42	63.36
AT2G40100	AT2G40100.1,AT2G40100.2	89.51	87.21	32.68	24.36	125.47	124.09
AT1G60000	AT1G60000.1,AT1G60000.2	89.42	98.12	73.83	74.31	74.99	73.08
AT3G46060	AT3G46060.1,AT3G46060.2,AT3G46060.3	89.42	91.03	102.17	95.47	91.31	87.97
AT1G75750	AT1G75750.1,AT1G75750.2	89.41	110.95	191.49	167.34	223.87	232.4
AT4G31310	AT4G31310.1,AT4G31310.2	89.38	81.93	56.24	58.12	56.61	51.23
AT5G16470	AT5G16470.1,AT5G16470.2	89.17	80.92	84.94	97.55	107.26	86.7
AT1G76030	AT1G76030.1	89.09	88.61	93.13	82.75	85.83	85.2
AT4G13010	AT4G13010.1	89.06	94.51	91.8	86.12	87.5	75.69
AT2G01590	AT2G01590.1,AT2G01590.2	88.87	86.04	57.91	54.16	66.94	61.07
AT3G56240	AT3G56240.1,AT3G56240.2,AT3G56240.3	88.86	76.63	68.52	52.71	90.36	72.19
AT3G05840	AT3G05840.1,AT3G05840.2	88.84	95.43	81.8	78.04	75.73	85.62
AT5G08650	AT5G08650.1,AT5G08650.2	88.79	96.17	84.83	83.78	62.92	80.72
AT4G22690	AT4G22690.1	88.75	75.26	38.93	36.07	74.79	62.32
AT2G41180	AT2G41180.1	88.72	70.3	71.92	71.99	51.49	34.34
AT3G45640	AT3G45640.1	88.68	84.67	43.04	39.54	77.4	61.56
AT1G01320	AT1G01320.1,AT1G01320.2,AT1G01320.3	88.62	97.83	75.26	81.94	69.18	99.37
AT4G39040	AT4G39040.1,AT4G39040.2	88.57	88.08	112.18	108.62	91.8	93.51
AT3G17020	AT3G17020.1,AT3G17020.2	88.49	84.12	126.85	119.55	135.13	108.32
AT4G18730	AT4G18730.1	88.43	84.52	179.18	185.67	112.5	84.8
AT1G08110	AT1G08110.1,AT1G08110.2,AT1G08110.3,AT1G08110.4	88.43	86.46	71.51	68.33	85.39	88.77
AT1G63970	AT1G63970.1,AT1G63970.2	88.36	89.54	80.71	83.99	118.6	99.04
AT3G52720	AT3G52720.1,AT3G52720.2,AT3G52720.3,AT3G52720.4	88.18	94.98	24.77	22.36	37.66	37.59
AT5G08690	AT5G08690.1	88.08	96.92	139.32	132.15	116.7	106.12
AT1G56600	AT1G56600.1	87.98	48.56	25.68	18.53	18.86	12.39
AT5G03520	AT5G03520.1,AT5G03520.2	87.92	80.17	91.58	81.13	74.29	88.41
AT3G01910	AT3G01910.1,AT3G01910.2,AT3G01910.3	87.89	91.43	62.65	67.76	90.29	76.61
AT1G50480	AT1G50480.1	87.8	80.81	75.1	70.46	78.07	77.38
AT2G20820	AT2G20820.1,AT2G20820.2	87.53	103.12	117.4	113.44	130.57	86.78
AT5G01820	AT5G01820.1	87.44	83.15	45.41	50.69	78.15	92.55
AT2G01110	AT2G01110.1	87.35	97.49	90.35	93.76	89.13	92.2
AT2G26250	AT2G26250.1	87.25	68.44	105.48	102.56	49.06	49.01
AT5G15320	AT5G15320.1,AT5G15320.2	87.19	101.27	107.17	147.7	98.89	105.67
AT3G07110	AT3G07110.1,AT3G07110.2	87.01	88.14	210.08	210.21	148.67	109.97
AT4G13615	AT4G13615.1	86.88	79.88	88.06	84.89	103.89	92.22
AT5G45950	AT5G45950.1	86.85	78.95	102.44	96.4	54.86	56
AT5G35360	AT5G35360.1,AT5G35360.2,AT5G35360.3	86.81	87.44	76.16	68.81	74.45	90.85
AT3G27430	AT3G27430.1,AT3G27430.2,AT3G27430.3	86.72	84.84	133.26	136.26	103.75	86.64
AT1G04530	AT1G04530.1	86.52	88.43	33.03	31.26	39.81	43.28
AT5G03660	AT5G03660.1,AT5G03660.2,AT5G03660.3	86.45	90.13	109.59	114.8	86.63	86.07
AT4G38920	AT4G38920.1,AT4G38920.2	86.36	104.85	96.38	80.52	100.95	78.55
AT3G13410	AT3G13410.1	86.32	81.15	93.85	99.3	91.07	88.5
AT3G02870	AT3G02870.1,AT3G02870.2,AT3G02870.3	86.31	82.45	42.55	48.06	48.48	42.28
AT3G52920	AT3G52920.1,AT3G52920.2	86.3	78.1	81.47	68.49	46.88	55.55
AT1G12800	AT1G12800.1	86.17	99.63	92.64	96.92	72.15	87.85
AT3G55770	AT3G55770.1,AT3G55770.2,AT3G55770.3,AT3G55770.4,AT3G55770.5,AT3G55770.6,AT3G55770.7	86.12	80.87	70.74	73.94	91.15	73.4
AT3G07090	AT3G07090.1,AT3G07090.2	86.1	90.6	65.63	66.96	26.62	27.76
AT5G35680	AT5G35680.1,AT5G35680.2,AT5G35680.3	85.98	79.67	162.26	159.7	97.12	101.21
AT1G51110	AT1G51110.1	85.89	95.42	70.19	66.27	86.69	104.87
AT1G30580	AT1G30580.1	85.88	87.71	158.57	158.58	107.66	119.79
AT2G40490	AT2G40490.1	85.84	94.54	89.29	85.54	79.64	78.14
AT1G72510	AT1G72510.1,AT1G72510.2	85.78	85.02	98.98	94.51	64.81	55.57
AT1G80130	AT1G80130.1	85.75	72.56	125.91	154.25	48.76	45.74
AT5G55160	AT5G55160.1,AT5G55160.2	85.75	82.24	97.43	91.96	94.53	83.33
AT5G56600	AT5G56600.1,AT5G56600.2	85.61	81.06	94.67	93.6	120.46	92.43
AT1G16210	AT1G16210.1	85.61	78.42	111.86	110.36	81.42	65.46
AT5G12150	AT5G12150.1,AT5G12150.2	85.57	91.94	83.59	78.76	64.07	80.96
AT2G46650	AT2G46650.1	85.46	103.08	116.13	94.4	123.13	118.73
AT1G77930	AT1G77930.1,AT1G77930.2,AT1G77930.3	85.45	88.55	65.12	65.86	55.89	65.26
AT2G47470	AT2G47470.1,AT2G47470.2,AT2G47470.3,AT2G47470.4	85.37	81.52	143.59	127.02	105.04	95.04
AT2G42210	AT2G42210.1,AT2G42210.2,AT2G42210.3,AT2G42210.4,AT2G42210.5	85.32	80.51	92.23	93.69	85.12	84.55
AT1G75680	AT1G75680.1	85.31	77.71	61.75	59.7	55.32	68.94
AT5G57930	AT5G57930.1,AT5G57930.2	85.29	84.62	78.83	82.12	83.83	80.36
AT3G04550	AT3G04550.1	85.29	88.7	177.01	186.39	125.33	148.79
AT1G20260	AT1G20260.1	85.27	85.32	115.16	104.64	99.01	112.4
AT5G62140	AT5G62140.1	85.24	80.96	76.26	91.56	79.46	84.36
AT1G24020	AT1G24020.1,AT1G24020.2	85.24	79.7	72.05	79.17	95.74	88.33
AT3G22970	AT3G22970.1,AT3G22970.2	85.2	76.75	84.57	91.69	96.29	86.28
AT5G21910	AT5G21910.1	85.19	79.73	74.18	88.51	82.43	82.01
AT3G48690	AT3G48690.1	85.1	78.62	58.25	63.1	107.91	102.95
AT1G60010	AT1G60010.1	85.07	81.41	96.45	103.35	76.86	81.33
AT5G59890	AT5G59890.1,AT5G59890.2,AT5G59890.3	84.99	80.7	87.25	73.75	105.78	83.66
AT5G47890	AT5G47890.1	84.97	79.49	83.22	82.64	96.88	77.73
AT5G16050	AT5G16050.1,AT5G16050.2	84.83	81.68	110.21	109	77.23	71.98
AT1G31420	AT1G31420.1,AT1G31420.2,AT1G31420.3	84.81	90.17	71.54	69.49	71.73	75.93
AT2G17695	AT2G17695.1,AT2G17695.2,AT2G17695.3	84.62	79.86	84.36	81.24	85.6	74.29
AT3G61890	AT3G61890.1	84.56	73.24	68.05	56.11	44.55	49.68
AT1G04680	AT1G04680.1	84.49	71.16	61.94	63.64	50.81	57.61
AT5G26667	AT5G26667.1,AT5G26667.2,AT5G26667.3,AT5G26667.4	84.3	78.1	101.68	96.94	100.81	112.43
AT5G62690	AT5G62690.1	84.3	97.02	87.75	82.06	97	96.26
AT1G22450	AT1G22450.1	84.29	81.13	112.05	108.94	90.67	87.68
AT3G24503	AT3G24503.1	84.26	76.05	79.16	79.94	92.06	78
AT3G13460	AT3G13460.1,AT3G13460.2,AT3G13460.3,AT3G13460.4	84.11	90.77	128.65	131.26	104.6	134.4
AT3G48990	AT3G48990.1	83.86	84.23	91.55	88.49	81.82	76.59
AT2G24200	AT2G24200.1,AT2G24200.2,AT2G24200.3	83.85	83.72	91.14	80.03	109.27	104.13
AT1G08520	AT1G08520.1	83.77	87.27	64.99	62.27	52.92	65.8
AT5G65840	AT5G65840.1	83.69	98.54	84.27	84.4	91.28	95.96
AT1G01550	AT1G01550.1,AT1G01550.2	83.41	82.31	77.62	72.38	70.07	71.88
AT1G09640	AT1G09640.1,AT1G09640.2	83.39	84.83	159.21	139.39	109.95	113.16
AT2G19480	AT2G19480.1,AT2G19480.2,AT2G19480.3	83.36	84.4	174.73	170.95	111.94	129.7
AT3G58730	AT3G58730.1	83.35	78.8	100.93	87.04	103.67	100.1
AT1G19660	AT1G19660.1,AT1G19660.2,AT1G19660.3	83.34	73.56	30.41	25.42	54.08	50.09
AT2G40610	AT2G40610.1	83.33	74.71	11.36	4.08	28.52	25.35
AT1G15340	AT1G15340.1,AT1G15340.2	83.31	73.83	55.45	56.05	72.57	81.27
AT3G12290	AT3G12290.1	83.27	79.72	83.69	79.29	101.7	88.03
AT4G38840	AT4G38840.1	83.26	88.31	61.39	57.16	49.06	55.65
AT3G53990	AT3G53990.1,AT3G53990.2	83.1	73.57	212.82	196.43	135.56	124.55
AT4G39710	AT4G39710.1,AT4G39710.2,AT4G39710.3	82.98	96.07	57.83	59.73	82.24	83.16
AT4G33220	AT4G33220.1,AT4G33220.2	82.96	79.81	45.64	40.29	63.54	71.98
AT2G21385	AT2G21385.1,AT2G21385.2,AT2G21385.3,AT2G21385.4,AT2G21385.5	82.94	99.08	107.41	102.81	92.21	95.49
AT2G36145	AT2G36145.1	82.91	81.04	80.3	88.97	132.75	119.41
AT5G38470	AT5G38470.1,AT5G38470.2	82.83	86.84	105.5	104.31	90.93	89.08
AT2G42190	AT2G42190.1,AT2G42190.2,AT2G42190.3	82.81	75.08	51.81	61.88	36.11	33.31
AT2G44120	AT2G44120.1,AT2G44120.2	82.8	83.2	237.41	233.61	143.12	134.74
AT5G23900	AT5G23900.1	82.74	85.01	165.6	156.18	140.68	113.95
AT4G31500	AT4G31500.1	82.62	75.97	77.38	78.42	87.34	84.02
AT1G14400	AT1G14400.1,AT1G14400.2	82.53	75.88	89.22	92.06	92.04	74.25
AT4G30440	AT4G30440.1	82.51	88.38	69.59	71.89	73.67	72.61
AT1G73870	AT1G73870.1	82.49	83	38.14	41.4	26.99	26.77
AT5G14030	AT5G14030.1,AT5G14030.2,AT5G14030.3,AT5G14030.4,AT5G14030.5	82.47	82.57	132.71	127.14	105.22	95.46
AT1G26850	AT1G26850.1,AT1G26850.2,AT1G26850.3	82.4	74.16	98.74	98.42	75.96	84.35
AT3G19720	AT3G19720.1,AT3G19720.2,AT3G19720.3	82.21	88.93	66.44	66.29	39.99	48.43
AT1G55920	AT1G55920.1	82.2	83.48	53.64	43.9	56.41	56.79
AT1G72030	AT1G72030.1	82.18	79.67	64.76	68.35	88.85	88.12
AT5G45680	AT5G45680.1	82.15	80.87	99.86	85.51	59	66.85
AT5G57330	AT5G57330.1	81.93	78.83	72.98	72.96	84.77	80.52
AT2G42840	AT2G42840.1	81.92	75.44	53.12	59.22	39.17	46.37
AT2G36835	AT2G36835.1	81.92	70.57	59.45	60.76	95.62	71.02
AT5G27770	AT5G27770.1	81.91	77.98	209.89	187.47	109.01	102.69
AT1G10360	AT1G10360.1	81.88	76.01	35.07	28.61	43.64	32.71
AT5G57760	AT5G57760.1	81.54	66.44	23.63	18.87	20.54	27.08
AT2G18040	AT2G18040.1	81.53	74.6	112	117.09	97.03	88.48
AT4G39970	AT4G39970.1	81.39	81.2	72.19	81.64	92.67	86.11
AT4G04770	AT4G04770.1	81.25	80.91	104.42	102.73	111.65	129.1
AT2G35410	AT2G35410.1	81.18	87.86	80	81.56	94.2	96.87
AT3G08510	AT3G08510.1,AT3G08510.2,AT3G08510.3,AT3G08510.4	81.18	75.05	97.4	90.47	66.08	88.4
AT4G19110	AT4G19110.1,AT4G19110.2,AT4G19110.3	81.13	100.32	87.2	84.05	110.81	111.21
AT1G67860	AT1G67860.1	81.13	84.86	53.99	52.98	86.45	70.33
AT1G12240	AT1G12240.1	81.08	68.88	43.18	38.28	92.91	101.01
AT2G27385	AT2G27385.1,AT2G27385.2,AT2G27385.3	80.98	59.82	50.09	49.53	79.4	75.44
AT1G27450	AT1G27450.1,AT1G27450.2,AT1G27450.3,AT1G27450.4	80.97	70.76	185.88	174.28	121.7	116.93
AT1G59900	AT1G59900.1,AT1G59900.2	80.91	78.77	91.03	83.35	77.99	68.47
AT5G03940	AT5G03940.1	80.84	88.38	89.61	90.01	67.31	72.33
AT3G14110	AT3G14110.1,AT3G14110.2,AT3G14110.3	80.77	86.85	83.63	84.32	79.02	88.88
AT1G27130	AT1G27130.1	80.76	64.87	42.02	36.47	78.86	65.45
AT1G27090	AT1G27090.1	80.68	77.82	68.93	60.88	75.55	73.35
AT3G51510	AT3G51510.1	80.64	83.41	81.29	75.48	88.21	81.41
AT5G21274	AT5G21274.1	80.58	75.6	99.92	91.67	100.53	76.58
AT5G09510	AT5G09510.1,AT5G09510.2	80.57	89.61	229.18	229.87	157.43	132.09
AT2G28470	AT2G28470.1,AT2G28470.2,AT2G28470.3,AT2G28470.4,AT2G28470.5	80.55	75.5	68.06	60.01	42.51	53.13
AT1G03475	AT1G03475.1	80.54	84.64	93.9	89.22	93.59	92.26
AT2G34720	AT2G34720.1,AT2G34720.2,AT2G34720.3	80.49	77.34	60.12	61.31	39.04	36.52
AT1G19540	AT1G19540.1,AT1G19540.2	80.43	71.75	142.78	145.9	403.39	345.89
AT5G64460	AT5G64460.1,AT5G64460.10,AT5G64460.11,AT5G64460.2,AT5G64460.3,AT5G64460.4,AT5G64460.5,AT5G64460.6,AT5G64460.7,AT5G64460.8,AT5G64460.9	80.33	80.01	65.7	65.1	67.17	64
AT5G03240	AT5G03240.1,AT5G03240.2,AT5G03240.3	80.24	73.08	112.88	108.86	377.06	452.09
AT2G17972	AT2G17972.1	80.21	86.07	100.9	103.15	66.86	77.96
AT5G41210	AT5G41210.1	80.16	88.26	81.45	70.44	92.73	81.03
AT3G24190	AT3G24190.1	80.08	78.45	84.23	93.39	50.25	55.29
AT2G39390	AT2G39390.1	80.01	62.06	222.71	240.32	116.28	112.77
AT1G79920	AT1G79920.1,AT1G79920.2,AT1G79920.3,AT1G79920.4	79.89	83.81	97.68	91.68	37.88	43.6
AT5G47640	AT5G47640.1	79.85	69.17	70.22	68.82	37.56	30.7
AT5G35790	AT5G35790.1	79.85	82.29	72.29	66.95	54.31	59.52
AT3G18820	AT3G18820.1	79.74	78.36	116.52	100.28	154.99	167.34
AT3G61460	AT3G61460.1	79.73	63.8	86.36	68.4	85.8	77.8
AT1G67360	AT1G67360.1,AT1G67360.2	79.72	66.85	97.12	91.41	61.75	57.28
AT2G42610	AT2G42610.1,AT2G42610.2	79.68	78.66	89.75	73	66.5	69.48
AT5G03850	AT5G03850.1	79.64	84.66	186.6	192.14	124.43	109.4
AT3G52740	AT3G52740.1	79.63	64.59	43.58	38.83	72.39	72.17
AT5G11450	AT5G11450.1,AT5G11450.2	79.62	83.09	136.95	142.16	92.45	99.01
AT4G36540	AT4G36540.1,AT4G36540.2	79.54	80.58	55.45	55.99	61.71	69.14
AT2G34310	AT2G34310.1,AT2G34310.2,AT2G34310.3,AT2G34310.4,AT2G34310.5,AT2G34310.6,AT2G34310.7	79.51	77.6	72.45	69.2	66.08	73.82
AT4G14030	AT4G14030.1,AT4G14030.2	79.48	76.78	55.96	49.52	57.01	64.58
AT3G55040	AT3G55040.1	79.35	80.41	73.05	67.8	80.77	85.41
AT1G71695	AT1G71695.1	79.07	67.46	72.03	68.23	63.18	56.1
AT1G07700	AT1G07700.1,AT1G07700.2,AT1G07700.3,AT1G07700.4	78.75	95.05	74.53	69.42	67.94	65.24
AT4G23850	AT4G23850.1	78.73	75.5	78.91	76.44	74.28	84.68
AT5G16660	AT5G16660.1,AT5G16660.2	78.71	71.46	79.36	63.29	83.1	82.12
AT2G15050	AT2G15050.1,AT2G15050.2,AT2G15050.3	78.54	64.94	88.88	90.37	52.54	43.8
AT5G40370	AT5G40370.1,AT5G40370.2	78.28	73	158.31	154.89	154.12	112.76
AT5G19770	AT5G19770.1	78.08	85.94	115.91	96.61	109.05	99.63
AT1G53750	AT1G53750.1	78.04	75.02	112.78	108.77	88.12	86.41
AT3G10850	AT3G10850.1	78.02	74.82	79.86	69.12	94.43	71.27
AT1G67785	AT1G67785.1	78.01	73.39	104.07	105.37	85.2	81.62
AT5G25220	AT5G25220.1,AT5G25220.2	78	74.33	62.07	60.54	50.73	57.05
AT1G08510	AT1G08510.1	77.98	71.59	51.85	49.31	53.19	57.1
AT3G59920	AT3G59920.1	77.92	74.94	73.56	68.8	82.86	76.72
AT2G24420	AT2G24420.1,AT2G24420.2	77.87	62.89	75.42	80.21	42.85	46.85
AT1G76670	AT1G76670.1,AT1G76670.2	77.85	67.09	75.8	82.07	64.76	61.12
AT2G44610	AT2G44610.1	77.84	87.59	112.35	105.43	94.69	81.53
AT4G37200	AT4G37200.1	77.82	83.35	77.21	71.06	81.68	74.08
AT5G07220	AT5G07220.1	77.78	69.58	79.11	84.14	53.42	48.99
AT2G42680	AT2G42680.1	77.7	75.35	104.75	106.3	105.51	84.38
AT3G01540	AT3G01540.1,AT3G01540.2,AT3G01540.3,AT3G01540.4	77.65	83.04	45.75	47.2	73.75	87.77
AT2G32480	AT2G32480.1,AT2G32480.2	77.65	82.94	78.55	77.38	75.54	91.52
AT2G23610	AT2G23610.1,AT2G23610.2	77.52	80.2	65.77	60.84	88.58	83.24
AT5G15450	AT5G15450.1	77.48	81.13	83.84	83.42	50.54	64.24
AT5G39510	AT5G39510.1	77.47	67.07	83.69	82.09	81.05	65.05
AT2G44100	AT2G44100.1,AT2G44100.2	77.47	73.9	84.12	75.32	70.81	73.19
AT1G04420	AT1G04420.1	77.33	85.64	82.38	89.44	83.65	88.33
AT2G14750	AT2G14750.1	77.3	79.29	92.92	70.07	111.9	101.1
AT2G21210	AT2G21210.1,AT2G21210.2	77.29	76.44	41.82	40.9	43.74	41.9
AT2G24820	AT2G24820.1	77.24	79.91	73.23	73.15	60.24	76.7
AT5G20070	AT5G20070.1	77.14	77.66	65.75	60.35	56.26	58.97
AT4G09760	AT4G09760.1,AT4G09760.2,AT4G09760.3,AT4G09760.4	76.99	71.02	49.02	49.71	61.33	80.62
AT5G61170	AT5G61170.1	76.98	79.67	213.95	226.36	127.43	97.6
AT3G51260	AT3G51260.1,AT3G51260.2	76.97	70.4	124.04	117.05	94.77	89.88
AT3G12800	AT3G12800.1	76.9	86.78	108.35	104.27	98.68	97.12
AT4G01690	AT4G01690.1,AT4G01690.2	76.87	75.68	71.71	73.01	68.9	64.66
AT1G32550	AT1G32550.1,AT1G32550.2	76.82	66.19	98	91.82	69.84	70.85
AT2G30490	AT2G30490.1	76.81	80.69	116.41	117.08	69.88	66.1
AT3G16850	AT3G16850.1	76.78	66.49	48.39	47.3	49.31	46.57
AT4G27500	AT4G27500.1,AT4G27500.2	76.75	70.35	94.38	91.43	88.29	94.72
AT1G74060	AT1G74060.1	76.65	77.98	157.66	159.87	103.53	110.65
AT3G18410	AT3G18410.1,AT3G18410.2	76.64	68.35	113.57	123.05	105.3	69.57
AT5G35590	AT5G35590.1	76.63	75.23	119.76	122.24	97.3	93.22
AT4G18030	AT4G18030.1	76.55	66.16	78.78	75.01	58.61	78.3
AT3G14340	AT3G14340.1	76.54	88.98	89.94	82.64	64.09	59.52
AT4G32210	AT4G32210.1	76.52	74.47	82.66	89.1	105.77	90.54
AT1G77090	AT1G77090.1	76.48	77.65	77.57	85.7	81.85	85.31
AT2G25670	AT2G25670.1,AT2G25670.2	76.38	79.07	96.45	104.49	72.85	73.31
AT3G02090	AT3G02090.1,AT3G02090.2	76.37	85.28	98.21	89.08	92.29	96.24
AT3G04870	AT3G04870.1,AT3G04870.2,AT3G04870.3,AT3G04870.4	76.3	88.41	67.81	75.2	62.59	78.08
AT2G31790	AT2G31790.1	76.29	84.01	79.48	66.35	83.44	77.81
AT3G07460	AT3G07460.1,AT3G07460.2	76.24	76.88	92.73	84.2	87.41	82.05
AT1G63980	AT1G63980.1,AT1G63980.2	76.22	71.72	83.39	82.41	50.99	56.89
AT1G29700	AT1G29700.1,AT1G29700.2	76.21	78.2	52.36	50.44	54.53	56.66
AT5G22060	AT5G22060.1	76.17	78.21	70.25	76.08	42.26	38.68
AT5G05580	AT5G05580.1,AT5G05580.2	76.16	81.03	65.31	69.88	81.55	99.05
AT5G58710	AT5G58710.1	76.12	61.79	140.35	124.84	89.94	69.91
AT1G60550	AT1G60550.1	76.01	80.86	62.71	66.59	59.14	56.34
AT3G52930	AT3G52930.1	75.99	82.58	122.31	109.29	90.14	76.16
AT3G62790	AT3G62790.1	75.95	60.02	72.93	83	67.75	60.43
AT5G02840	AT5G02840.1,AT5G02840.2,AT5G02840.3,AT5G02840.4,AT5G02840.5	75.93	73.88	43.52	41	45.44	45.8
AT5G62810	AT5G62810.1	75.89	79.3	69.9	74.06	79.62	74.38
AT5G11770	AT5G11770.1	75.83	77.45	86.32	82.75	96.66	95.64
AT1G36730	AT1G36730.1	75.79	80.03	120.2	123.19	98.43	108.14
AT5G61670	AT5G61670.1,AT5G61670.2	75.74	82	52.22	49.73	56.52	56.27
AT2G32580	AT2G32580.1,AT2G32580.2	75.73	80.37	81.07	82.78	77.85	77.17
AT4G32590	AT4G32590.1,AT4G32590.2,AT4G32590.3,AT4G32590.4,AT4G32590.5	75.51	80.04	81.46	81.98	98.54	89.22
AT5G64740	AT5G64740.1	75.51	70.88	66.31	67.95	44.24	62.04
AT5G13440	AT5G13440.1	75.37	76.93	77.67	85.66	80.12	79.37
AT1G75280	AT1G75280.1	75.34	85.88	35.8	39.15	72.63	77.16
AT3G57870	AT3G57870.1	75.29	79.36	105.2	99.75	101.91	91.77
AT4G36360	AT4G36360.1,AT4G36360.2	75.24	71.85	63.98	64.37	59.55	85.67
AT3G62840	AT3G62840.1,AT3G62840.2	75.22	65.7	119.09	125.48	101.86	94.19
AT1G20810	AT1G20810.1,AT1G20810.2	75.19	71.79	62.9	68.75	59.09	60.39
AT2G20450	AT2G20450.1	74.97	81.13	211.53	211.79	103.18	107.38
AT3G27050	AT3G27050.1	74.96	71.71	71.15	79.11	44.9	49.67
AT4G37760	AT4G37760.1	74.8	64.6	35.32	33.21	52.03	51.89
AT5G15350	AT5G15350.1	74.78	82.45	61.59	62.74	69.3	66.25
AT4G11260	AT4G11260.1	74.77	68.6	91.77	92.87	87.72	71.98
AT1G43560	AT1G43560.1	74.73	73.03	74.98	85.41	83.18	70.06
AT4G27310	AT4G27310.1	74.72	68.88	20.71	20.09	63.23	59.16
AT1G33810	AT1G33810.1	74.67	82.91	96.47	105.7	82.62	68.93
AT1G64390	AT1G64390.1	74.57	68.89	44.98	46.38	34.58	42.22
AT1G32230	AT1G32230.1,AT1G32230.2,AT1G32230.3,AT1G32230.4,AT1G32230.5,AT1G32230.6	74.56	72.67	68.36	75.68	63.9	74.99
AT1G72450	AT1G72450.1,AT1G72450.2	74.48	75.41	53.96	53.62	112.84	110.05
AT2G30060	AT2G30060.1	74.46	64.47	79.73	81.19	65.94	75.54
AT2G36990	AT2G36990.1	74.34	78.69	88.67	92.07	76.76	86.86
AT2G27020	AT2G27020.1,AT2G27020.2	74.34	76.49	158.39	147.6	109.01	102.35
AT1G08570	AT1G08570.1,AT1G08570.2,AT1G08570.3,AT1G08570.4	74.26	76.46	75.68	69.37	75.62	82.96
AT1G43710	AT1G43710.1	74.17	73.5	54.59	52.99	54.47	55.24
AT4G31560	AT4G31560.1	74.09	75.16	80.19	81.49	62.48	61.82
AT3G06650	AT3G06650.1,AT3G06650.2	74.07	75.87	66.22	64.87	56.57	60.06
AT1G22690	AT1G22690.1,AT1G22690.2,AT1G22690.3	74.06	61.78	46.4	50.71	17.74	26.93
AT4G28030	AT4G28030.1,AT4G28030.2	74.03	73.21	62.54	59.57	88.96	60.64
AT1G07180	AT1G07180.1	74.01	69.75	37.02	39.11	35.63	40.1
AT3G61130	AT3G61130.1	74	70.58	44.88	50.4	45.42	62.8
AT5G11170	AT5G11170.1,AT5G11170.2	73.87	62.97	124.86	127.31	93.61	108.29
AT1G30630	AT1G30630.1	73.86	81.54	99.96	83.08	92.57	98.86
AT1G76490	AT1G76490.1	73.76	64.57	62.36	53.93	41.53	49.14
AT2G36460	AT2G36460.1,AT2G36460.2,AT2G36460.3	73.68	70.71	103.45	88.04	75.51	58.82
AT5G22440	AT5G22440.1,AT5G22440.2	73.67	81.17	165.08	184.4	101.53	93.76
AT4G30270	AT4G30270.1	73.65	69.55	100.28	108.45	265.27	272.11
AT1G10590	AT1G10590.1,AT1G10590.2,AT1G10590.3	73.57	65.95	119.55	114.85	87.13	69.51
AT1G76990	AT1G76990.1,AT1G76990.2,AT1G76990.3,AT1G76990.4,AT1G76990.5	73.53	75.02	49.41	61.65	51.31	57.78
AT1G04250	AT1G04250.1	73.52	75.49	49.06	47.43	68.97	70.32
AT5G20020	AT5G20020.1	73.5	76.61	193.78	186.15	140.87	132.54
AT4G13530	AT4G13530.1,AT4G13530.2	73.5	70.57	54.37	51.58	48.83	58.77
AT2G21250	AT2G21250.1,AT2G21250.2	73.49	61.85	129.87	116.91	121.17	98.76
AT3G19170	AT3G19170.1,AT3G19170.2	73.43	78.05	118.26	124.11	88.2	117.26
AT4G39540	AT4G39540.1,AT4G39540.2,AT4G39540.3	73.42	70.78	78.43	81.3	86.11	87.08
AT4G38510	AT4G38510.1,AT4G38510.2,AT4G38510.3,AT4G38510.4,AT4G38510.5	73.4	69.8	82.25	79.84	79.21	81.77
AT1G13110	AT1G13110.1	73.33	66.35	62.64	65.23	60.59	55.38
AT2G44490	AT2G44490.1	73.12	63.65	49.88	45.79	61.37	67.61
AT3G55120	AT3G55120.1	73.12	65.67	119.74	115.02	73.49	66.58
AT5G19190	AT5G19190.1	73.09	81.5	40.66	35.4	26.19	29.53
AT3G26290	AT3G26290.1,AT3G26290.2	73.08	59.86	46.49	40.01	78.29	81.05
AT2G26900	AT2G26900.1	72.93	74.87	98.6	97.13	106.92	95.56
AT3G53470	AT3G53470.1,AT3G53470.2	72.89	71.79	47.18	47.74	73.51	62.39
AT1G78870	AT1G78870.1,AT1G78870.2,AT1G78870.3,AT1G78870.4	72.86	68.14	80.12	80.26	84.53	77.55
AT2G27290	AT2G27290.1	72.8	68.25	58.73	59.92	77.36	77.85
AT2G43530	AT2G43530.1	72.69	56.16	76.61	82.21	581.8	426.32
AT5G64400	AT5G64400.1,AT5G64400.2,AT5G64400.3	72.67	70.44	87.37	88.98	92.65	61.36
AT3G06510	AT3G06510.1,AT3G06510.2	72.65	57.8	48.93	56.48	67.88	75.92
AT2G34250	AT2G34250.1,AT2G34250.2,AT2G34250.3	72.65	61.6	80.24	76.4	75.77	70.97
AT1G52510	AT1G52510.1,AT1G52510.2	72.63	78.62	65.46	70.8	80.69	85.56
AT1G14980	AT1G14980.1,AT1G14980.2	72.62	76.48	210.71	223.21	107.28	90.05
AT3G13580	AT3G13580.1,AT3G13580.2,AT3G13580.3,AT3G13580.4,AT3G13580.5,AT3G13580.6,AT3G13580.7,AT3G13580.8,AT3G13580.9	72.55	77.19	139.89	142.77	102.91	115.5
AT3G16080	AT3G16080.1,AT3G16080.2	72.47	72.91	196.22	203.25	108.82	101.07
AT1G30120	AT1G30120.1	72.42	72.43	45.53	39.9	75.94	62.61
AT1G69740	AT1G69740.1,AT1G69740.2,AT1G69740.3	72.4	79.37	66.97	62.19	67.63	64.42
AT5G07580	AT5G07580.1	72.35	62.61	53.4	59	64.67	63.44
AT4G24780	AT4G24780.1,AT4G24780.2	72.35	69.66	42.93	43.35	38.6	41.35
AT5G47560	AT5G47560.1	72.31	68	29.62	23.11	29.02	27.84
AT5G01750	AT5G01750.1,AT5G01750.2	72.24	61.84	83.55	78.24	94.91	81.63
AT3G11700	AT3G11700.1	72.21	70.39	62.39	60.97	52.46	55.38
AT5G35620	AT5G35620.1,AT5G35620.2,AT5G35620.3	72.05	68.95	139.92	139.58	87.29	83.14
AT5G59690	AT5G59690.1	72	65.15	150.49	146.08	91.77	51.6
AT1G19920	AT1G19920.1	71.99	76.93	76.72	73.39	52.65	63.54
AT3G14350	AT3G14350.1,AT3G14350.2,AT3G14350.3	71.98	70.7	78.45	75.81	53.4	66.7
AT2G37270	AT2G37270.1,AT2G37270.2	71.96	76.78	192.03	187.44	118.42	109.29
AT1G54520	AT1G54520.1	71.93	87.05	95.01	97.17	102.34	103.44
AT3G49680	AT3G49680.1,AT3G49680.2	71.78	83.32	112.13	100.12	112.94	117.57
AT3G02230	AT3G02230.1	71.76	77.7	116.88	112.96	73.62	66.48
AT4G02080	AT4G02080.1	71.75	57.93	79.28	75.62	73.55	70.33
AT3G06050	AT3G06050.1,AT3G06050.2	71.44	66.14	75.43	69.04	81.81	67.33
AT2G30390	AT2G30390.1,AT2G30390.2	71.41	74.5	67.34	64.78	71.67	79.93
AT3G02380	AT3G02380.1	71.36	72.46	20.34	21.26	22.39	27.75
AT3G06680	AT3G06680.1,AT3G06680.2,AT3G06680.3	71.27	79.62	220.57	244.66	167.98	119.82
AT2G03390	AT2G03390.1,AT2G03390.2,AT2G03390.3,AT2G03390.4,AT2G03390.5,AT2G03390.6,AT2G03390.7	71.26	74.6	75.55	79.75	73.75	66.73
AT1G66970	AT1G66970.1,AT1G66970.2,AT1G66970.3	71.24	63.75	41.2	39.32	67.61	60.91
AT1G08540	AT1G08540.1	71.23	71.06	60.53	63.08	67.53	71.36
AT1G09750	AT1G09750.1	71.08	68.9	74.1	68.96	49.9	49.13
AT4G31300	AT4G31300.1,AT4G31300.2,AT4G31300.3	70.96	66.75	123.56	130.85	125.76	94.84
AT5G58770	AT5G58770.1	70.76	76.08	29.99	27.44	31.78	29.48
AT3G22440	AT3G22440.1	70.64	65.52	75.82	73.64	63.19	60.55
AT5G55850	AT5G55850.1,AT5G55850.2,AT5G55850.3	70.63	71.69	96.7	92.15	79.91	73.61
AT2G48070	AT2G48070.1,AT2G48070.2,AT2G48070.3	70.6	71.18	72.06	65.16	75.96	75.52
AT4G13577	AT4G13577.1	70.53	71.17	61.76	69.32	19.95	21.73
AT3G13520	AT3G13520.1	70.52	86.88	89.42	84.72	89.97	68.12
AT2G38040	AT2G38040.1,AT2G38040.2	70.48	80.53	55.65	54.01	54.84	61.18
AT3G21670	AT3G21670.1	70.47	64.47	38.46	40.38	51.68	67.53
AT3G59410	AT3G59410.1,AT3G59410.2,AT3G59410.3,AT3G59410.4,AT3G59410.5	70.47	65.26	56.12	60.01	42.66	45.64
AT1G64710	AT1G64710.1,AT1G64710.2,AT1G64710.3	70.44	61.02	53.27	56.61	60.69	33.76
AT1G66580	AT1G66580.1	70.41	72.41	206	193.04	116.01	130.61
AT1G09210	AT1G09210.1	70.4	65.68	87.73	77.98	85.11	72.88
AT1G79600	AT1G79600.1	70.4	79.54	47.8	50.97	73.86	83.84
AT2G15020	AT2G15020.1	70.29	78.17	32.34	25.34	61.19	68.84
AT3G23490	AT3G23490.1,AT3G23490.2,AT3G23490.3	70.28	66.01	70.3	66.57	69.5	60.37
AT1G16320	AT1G16320.1	70.17	71.26	70.57	61.55	66.19	81.05
AT1G79340	AT1G79340.1	70.16	69.97	78.08	73.19	73.46	72.1
AT1G20010	AT1G20010.1	70.06	64.07	89.64	84.46	113.47	117.45
AT2G37170	AT2G37170.1,AT2G37170.2	70.06	69.16	50.98	42.62	43.12	40.25
AT3G48730	AT3G48730.1	69.94	71.99	87.14	85.14	69.24	66.13
AT4G36800	AT4G36800.1,AT4G36800.2	69.89	85.48	77.5	79.58	94.97	82.98
AT2G19680	AT2G19680.1,AT2G19680.2	69.86	71.36	127.49	115.74	90.74	85.9
AT3G22960	AT3G22960.1	69.76	72.32	63.84	58.42	66.86	67.14
AT1G04480	AT1G04480.1	69.75	60.72	155.78	153.45	96.15	75.88
AT3G63215	AT3G63215.1	69.74	48.15	68.9	76.75	67.88	43.43
AT3G43810	AT3G43810.1,AT3G43810.2,AT3G43810.3,AT3G43810.4	69.73	67.95	117.07	118.68	104.06	96.68
AT3G56020	AT3G56020.1	69.7	56.09	180.66	182.57	95.04	63.77
AT4G00585	AT4G00585.1	69.7	66.76	80.08	86.01	89.51	60.18
AT2G44310	AT2G44310.1	69.67	70.06	110.77	116.88	82	70.2
AT2G36870	AT2G36870.1,AT2G36870.2	69.62	69.58	67.08	56.3	48.31	66.56
AT2G18740	AT2G18740.1,AT2G18740.2	69.59	58.63	165.59	169.85	90.86	89.48
AT5G36230	AT5G36230.1,AT5G36230.2	69.54	71.53	78.18	71.62	78.14	72.03
AT3G25770	AT3G25770.1	69.53	59.24	197.25	215.41	526.62	532.79
AT5G20090	AT5G20090.1,AT5G20090.2,AT5G20090.3,AT5G20090.4	69.46	67.65	81.35	75.78	69.56	65.35
AT1G14345	AT1G14345.1	69.46	77.13	62.05	60.64	84.15	79.92
AT1G78850	AT1G78850.1	69.3	61.22	63.4	60.61	121.35	104.14
AT3G56150	AT3G56150.1,AT3G56150.2	69.24	76.06	95.36	98.79	75.04	79.46
AT2G44870	AT2G44870.1	69.2	69.81	77.84	78.49	65.88	77.13
AT3G30390	AT3G30390.1,AT3G30390.2,AT3G30390.3	69.15	63.65	43.29	37.61	53.96	53.64
AT2G21320	AT2G21320.1	69.03	70.09	46.87	44.3	85.37	90.33
AT4G29480	AT4G29480.1	69.03	72.71	111.66	111.29	85.94	90.97
AT5G55190	AT5G55190.1	68.98	66.38	102.19	106.43	100.61	93.28
AT3G52560	AT3G52560.1,AT3G52560.2,AT3G52560.3,AT3G52560.4	68.91	68.2	91.48	79.22	70.55	66.22
AT3G05900	AT3G05900.1,AT3G05900.2	68.9	73.41	39.93	36.48	39.08	48.45
AT5G53350	AT5G53350.1	68.87	74.13	52.21	54.93	63.83	74.76
AT4G13520	AT4G13520.1,AT4G13520.2	68.87	56.48	77.68	91.54	93.99	68.38
AT3G27925	AT3G27925.1,AT3G27925.2	68.84	68.35	60.93	60.9	50.01	50.83
AT4G34240	AT4G34240.1,AT4G34240.2,AT4G34240.3,AT4G34240.4	68.84	71.16	74.74	79.86	72.95	83.17
AT3G06550	AT3G06550.1,AT3G06550.2,AT3G06550.3	68.8	61.91	66.48	71.76	53.77	66.83
AT1G01080	AT1G01080.1,AT1G01080.2,AT1G01080.3	68.73	69.34	67.17	72	70.69	70.99
AT4G12320	AT4G12320.1	68.64	65.74	63.28	75.95	97.73	117.44
AT5G14660	AT5G14660.1,AT5G14660.2,AT5G14660.3	68.63	84.51	89.81	107.97	70.29	69.42
AT2G36170	AT2G36170.1	68.62	61.95	169.44	184.25	108.91	85.03
AT4G20150	AT4G20150.1	68.56	63.02	73	68.9	85.11	69.91
AT5G53120	AT5G53120.1,AT5G53120.2,AT5G53120.3,AT5G53120.4,AT5G53120.5,AT5G53120.6,AT5G53120.7	68.56	67.47	55.3	46.61	46.57	38.12
AT3G11400	AT3G11400.1,AT3G11400.2	68.54	64.42	114.93	118.42	86.34	69.64
AT3G44100	AT3G44100.1	68.49	58.55	63.71	62.57	47.8	54.87
AT1G63770	AT1G63770.1,AT1G63770.2,AT1G63770.3,AT1G63770.4,AT1G63770.5,AT1G63770.6,AT1G63770.7	68.48	64.88	67.16	64.59	67.38	83.6
AT5G58200	AT5G58200.1,AT5G58200.2	68.48	70.2	66.89	72.25	62	65.68
AT4G18970	AT4G18970.1,AT4G18970.2	68.42	66.61	23.94	22.72	20.26	22.4
AT2G02760	AT2G02760.1,AT2G02760.2,AT2G02760.3,AT2G02760.4	68.33	67.21	108.96	96.9	89.18	85.49
AT5G59290	AT5G59290.1,AT5G59290.2,AT5G59290.3,AT5G59290.4	68.23	74.3	67.55	68.55	76.69	79.18
AT1G49975	AT1G49975.1	68.14	66.66	51.81	51.62	50.68	53.69
AT5G46250	AT5G46250.1,AT5G46250.2,AT5G46250.3	68.13	65.52	46.63	42.28	52.91	47.61
AT5G53420	AT5G53420.1,AT5G53420.2,AT5G53420.3,AT5G53420.4,AT5G53420.5	68.12	62.17	64.35	80.79	55.12	61.8
AT5G16400	AT5G16400.1	67.92	65.65	36.51	29.91	47.62	40.97
AT5G42190	AT5G42190.1	67.91	74.69	71.84	74.03	75.58	68.8
AT2G14910	AT2G14910.1,AT2G14910.2	67.88	66.74	49.02	48.49	48.86	59.73
AT5G18020	AT5G18020.1	67.8	58.55	25.94	23.79	33.52	38
AT4G14440	AT4G14440.1	67.74	57.02	98.96	96.32	42.93	39.72
AT1G64850	AT1G64850.1	67.72	75.82	65.78	65.66	70.8	66.72
AT2G29960	AT2G29960.1,AT2G29960.2,AT2G29960.3	67.71	54.51	73.01	66.66	61.21	55.27
AT1G19910	AT1G19910.1,AT1G19910.2	67.69	65.51	62.12	54.99	72.39	49.83
AT5G54810	AT5G54810.1	67.68	67.42	93.45	97.18	131.09	129.41
AT4G13850	AT4G13850.1,AT4G13850.2,AT4G13850.3,AT4G13850.4	67.65	53.58	329.97	316.14	261.86	227.24
AT1G78300	AT1G78300.1	67.63	63.94	69.76	62.93	61.87	57.01
AT5G04800	AT5G04800.1,AT5G04800.2,AT5G04800.3,AT5G04800.4	67.62	72.27	165.41	165.63	118.13	106.08
AT4G39940	AT4G39940.1	67.59	79.88	78.84	61.61	101.3	88.66
AT3G57020	AT3G57020.1,AT3G57020.2	67.57	63.76	43.35	41.18	55.84	57.77
AT4G39210	AT4G39210.1,AT4G39210.2	67.54	56.59	150.86	159.74	60.12	57.09
AT2G40510	AT2G40510.1	67.51	61.87	156.2	180.67	115.91	77.18
AT5G08590	AT5G08590.1,AT5G08590.2	67.5	65.87	65.23	62.24	56.01	60.88
AT2G05840	AT2G05840.1,AT2G05840.2,AT2G05840.3	67.25	64.87	119.63	118.76	95.96	86.7
AT3G22320	AT3G22320.1	67.22	58.86	103.73	101.77	73.95	78.53
AT1G07790	AT1G07790.1	67.2	57.63	63.63	73.53	46.92	44.38
AT2G46450	AT2G46450.1,AT2G46450.2,AT2G46450.3,AT2G46450.4	67.18	61.14	33.79	36.11	42.91	51.22
AT2G13560	AT2G13560.1	67.18	67.52	71.22	68.02	71.16	84.12
AT5G01590	AT5G01590.1	67.06	67.43	70.43	72	74.23	78.08
AT1G06690	AT1G06690.1	67.06	68.9	87.08	98.57	74.91	77.17
AT4G39960	AT4G39960.1,AT4G39960.2	66.91	73.97	87.3	94.44	60.19	78.38
AT1G32050	AT1G32050.1	66.87	62.45	74.26	75.81	63.59	66.99
AT1G14450	AT1G14450.1,AT1G14450.2	66.79	68.83	82.19	96.76	92.32	67.15
AT1G35420	AT1G35420.1,AT1G35420.2,AT1G35420.3	66.76	61.12	67.98	71.2	61.86	56.73
AT2G26340	AT2G26340.1,AT2G26340.2	66.75	64.09	57.52	62.18	69.05	60.14
AT5G16390	AT5G16390.1,AT5G16390.2	66.71	69.54	71.36	59.34	73.62	61.35
AT5G46030	AT5G46030.1,AT5G46030.2,AT5G46030.3	66.67	56.79	75.28	88.2	65.82	69.18
AT2G43090	AT2G43090.1,AT2G43090.2	66.48	66.78	107.88	102.96	87.29	86.15
AT3G01520	AT3G01520.1	66.48	60.47	64.41	59.62	64	52.55
AT4G15530	AT4G15530.1,AT4G15530.2,AT4G15530.3,AT4G15530.4,AT4G15530.5,AT4G15530.6,AT4G15530.7	66.42	63.49	44.55	45.78	47.58	44.9
AT2G06530	AT2G06530.1,AT2G06530.2	66.35	58.39	79.94	81.81	82.86	83
AT1G08450	AT1G08450.1,AT1G08450.2,AT1G08450.3	66.29	54.96	60.47	62.23	93.4	70.12
AT2G47940	AT2G47940.1,AT2G47940.2	66.23	69.71	53.17	53.3	51.77	53.44
AT3G28900	AT3G28900.1	66.21	70.4	163.73	162.09	87.63	78.15
AT5G64140	AT5G64140.1	66.21	73.4	165.41	155.81	106.3	100.14
AT5G13410	AT5G13410.1,AT5G13410.2,AT5G13410.3	66.17	72.4	67.66	64.78	66.87	62.24
AT1G44920	AT1G44920.1	66.1	66.79	80.9	72.77	64.38	67.32
AT1G18070	AT1G18070.1,AT1G18070.2,AT1G18070.3	66.06	72.43	80	82.84	62.14	74.43
AT4G39090	AT4G39090.1	65.96	54.13	82.97	84.16	205.43	178.91
AT1G57860	AT1G57860.1	65.91	72.23	150.85	165.31	107.53	78.33
AT5G05010	AT5G05010.1,AT5G05010.2	65.91	69.3	70.52	69.96	68.77	67.76
AT2G21280	AT2G21280.1,AT2G21280.2	65.89	75.18	74.29	79.12	79.01	77.55
AT1G64400	AT1G64400.1	65.82	59.22	48.43	43.14	16.78	21.73
AT4G31340	AT4G31340.1,AT4G31340.2	65.78	54.46	70.5	75.21	59.63	52.94
AT3G29030	AT3G29030.1	65.78	71	61.95	63.54	54.59	47.89
AT5G63800	AT5G63800.1	65.77	57.86	36.66	32.74	48.8	53.84
AT3G62750	AT3G62750.1,AT3G62750.2,AT3G62750.3,AT3G62750.4,AT3G62750.5,AT3G62750.6,AT3G62750.7,AT3G62750.8	65.71	74.82	45.3	47.76	58.72	88.35
AT4G00810	AT4G00810.1,AT4G00810.2	65.71	65.65	150.39	136.16	108.86	53.63
AT5G45775	AT5G45775.1,AT5G45775.2	65.65	69.36	164.98	150.89	100.92	89.16
AT1G22410	AT1G22410.1	65.57	68.04	99.75	98.89	69.48	69.82
AT5G47200	AT5G47200.1	65.51	65.83	68.33	68.82	66.88	74.18
AT3G56050	AT3G56050.1,AT3G56050.2	65.48	60	50.66	48.49	58.59	60.68
AT1G51980	AT1G51980.1,AT1G51980.2	65.47	69.7	80.17	75.41	67.73	75.4
AT4G34950	AT4G34950.1	65.44	63.95	140.16	148.27	98.04	116.31
AT5G39950	AT5G39950.1	65.43	54.73	70.24	66.53	82.33	67.5
AT2G26690	AT2G26690.1,AT2G26690.2,AT2G26690.3	65.41	63.31	36.96	28.68	33.29	36.41
AT1G03900	AT1G03900.1	65.39	64.49	69.75	64.21	66.7	60.54
AT5G43830	AT5G43830.1	65.37	61.99	67.43	55.7	83.95	72.55
AT5G67590	AT5G67590.1	65.37	66.22	65.18	55.41	72.03	67.31
AT1G26150	AT1G26150.1,AT1G26150.2	65.34	58.86	25.64	28.6	46.83	62.89
AT5G27700	AT5G27700.1	65.3	72.55	136.94	133.82	106.52	89.65
AT3G26710	AT3G26710.1	65.29	66.88	99.97	100.16	66.67	75.34
AT1G48440	AT1G48440.1	65.28	47.49	87.09	79.74	86.34	72.56
AT2G38740	AT2G38740.1	65.23	59.87	46.64	36.57	41.24	41.94
AT3G19710	AT3G19710.1	65.22	70.53	77.66	62.13	134.03	114.84
AT1G29440	AT1G29440.1	65.17	56.69	41.08	27.86	31.08	35.41
AT5G23750	AT5G23750.1,AT5G23750.2,AT5G23750.3	65.16	52.66	46.22	43.85	47.61	44.97
AT4G03260	AT4G03260.1,AT4G03260.2,AT4G03260.3,AT4G03260.4	65.12	70.44	51.12	52.07	57.63	63.87
AT1G14453	AT1G14453.1	65.11	66.76	76.91	91.61	79.17	54.96
AT3G55250	AT3G55250.1	65.02	68.11	72.54	75.17	54.98	70.15
AT1G65490	AT1G65490.1,AT1G65490.2,AT1G65490.3	65	60.9	45.39	46.33	58.95	53.54
AT4G01080	AT4G01080.1	64.91	63.13	99.88	106.32	137.48	140.19
AT4G24620	AT4G24620.1,AT4G24620.2	64.87	69.7	65.66	70	72.58	79.19
AT5G55730	AT5G55730.1,AT5G55730.2	64.8	56.48	54.87	49.56	34.06	35.33
AT2G20860	AT2G20860.1,AT2G20860.2,AT2G20860.3	64.76	66.68	62.75	68.84	63.88	62.83
AT2G37040	AT2G37040.1	64.75	64.52	96.05	111.58	87.88	89.37
AT4G14710	AT4G14710.1,AT4G14710.2,AT4G14710.3,AT4G14710.4,AT4G14710.5,AT4G14710.6	64.71	60.02	62.35	57.92	64.11	70.88
AT1G52740	AT1G52740.1	64.69	56.74	82.95	79.81	87.66	63.14
AT5G28020	AT5G28020.1,AT5G28020.2,AT5G28020.3,AT5G28020.4,AT5G28020.5,AT5G28020.6	64.67	59.05	26.05	27.81	26.18	22.63
AT2G19750	AT2G19750.1	64.62	72.39	179.86	171.88	113.55	97.41
AT5G19540	AT5G19540.1,AT5G19540.2	64.61	69.9	71.8	64.05	81.98	86.11
AT4G16830	AT4G16830.1,AT4G16830.2,AT4G16830.3	64.59	59.54	46.94	47.75	48.85	44.54
AT2G02050	AT2G02050.1	64.58	55.94	70.9	71.57	74.33	54.45
AT5G65430	AT5G65430.1,AT5G65430.2,AT5G65430.3	64.51	55.98	72.92	66.23	84.87	81.42
AT2G04842	AT2G04842.1,AT2G04842.2	64.42	71.47	67.84	69.56	64	66.62
AT2G35680	AT2G35680.1	64.38	61.98	54.58	48.73	56.07	56.62
AT3G52220	AT3G52220.1	64.28	66.63	74.64	71.46	63.55	75.9
AT4G26630	AT4G26630.1,AT4G26630.2	64.26	63.1	56	60.33	47.13	65.74
AT4G01100	AT4G01100.1,AT4G01100.2,AT4G01100.3	64.18	61.69	92.97	93.57	59.65	60.86
AT4G22310	AT4G22310.1	64.08	58.96	76.22	71.38	66.08	60.25
AT5G20900	AT5G20900.1	64.06	67.69	75.28	77.33	98.67	94.88
AT5G28540	AT5G28540.1	64	60.89	108.55	106.19	85.29	74.45
AT4G29070	AT4G29070.1,AT4G29070.2	63.97	56.5	49.23	50.46	50.91	52.56
AT1G22700	AT1G22700.1,AT1G22700.2,AT1G22700.3	63.96	61.41	69.1	70.73	74.89	61.64
AT5G23820	AT5G23820.1	63.85	68.88	34.3	44.77	128.72	119.97
AT1G06650	AT1G06650.1,AT1G06650.2	63.8	67.57	56.69	54.41	71.76	73.88
AT2G31560	AT2G31560.1,AT2G31560.2,AT2G31560.3	63.75	57.83	27.88	30.21	50.18	54.66
AT4G34150	AT4G34150.1	63.74	58.18	31.57	31.1	47.86	40.64
AT4G15510	AT4G15510.1,AT4G15510.2,AT4G15510.3,AT4G15510.4,AT4G15510.5	63.69	66.02	62.67	65.21	48.24	37.89
AT1G24360	AT1G24360.1	63.65	63.11	81.55	88.09	69.75	69.15
AT4G29040	AT4G29040.1	63.63	54.84	111.81	116.57	86.25	84.63
AT2G11910	AT2G11910.1,AT2G11910.2	63.62	59.42	138.06	134.18	83.22	80.09
AT5G55220	AT5G55220.1	63.62	61.85	80.72	85.91	58.67	77.59
AT3G58500	AT3G58500.1	63.51	65.14	71.87	66.49	68.15	72.85
AT2G35635	AT2G35635.1	63.47	63.36	95.8	92.42	87.31	77.48
AT5G42020	AT5G42020.1,AT5G42020.2,AT5G42020.3	63.42	56.96	84.95	79.96	67.58	55.12
AT1G07280	AT1G07280.1,AT1G07280.2,AT1G07280.3,AT1G07280.4	63.41	65.53	41.99	50.16	112.11	126.18
AT3G56360	AT3G56360.1	63.4	61.53	67.95	78.12	39.14	28.29
AT3G29240	AT3G29240.1,AT3G29240.2	63.35	71	43.62	43.19	60.77	52.67
AT1G23080	AT1G23080.1,AT1G23080.2,AT1G23080.3,AT1G23080.4	63.33	57.17	33.6	31.44	43.7	53.92
AT4G34090	AT4G34090.1,AT4G34090.2,AT4G34090.3	63.32	53.63	63.03	68.7	70.49	72.18
AT1G55680	AT1G55680.1	63.27	62.46	61.75	65.68	45.31	48.47
AT5G48930	AT5G48930.1	63.2	73.86	37.44	34.39	32.38	37.49
AT5G62700	AT5G62700.1	63.18	63.86	38.77	37.94	69.78	70.87
AT2G33220	AT2G33220.1,AT2G33220.2	63.18	69.46	78.7	76.91	84.37	76
AT4G40060	AT4G40060.1	63.16	64.7	53.56	50.58	42.04	46.75
AT3G49120	AT3G49120.1	63.1	103.22	140.6	148.34	287.3	218.85
AT4G38810	AT4G38810.1,AT4G38810.2	63.1	52.69	32.72	38.65	39.46	41.18
AT4G24220	AT4G24220.1,AT4G24220.2	63	55.98	137.04	129.44	134.7	122.41
AT3G05345	AT3G05345.1	62.96	67.56	49.28	57.09	39.44	43.81
AT5G59540	AT5G59540.1,AT5G59540.2	62.89	71.74	36.17	35.17	61.87	63.97
AT3G17210	AT3G17210.1,AT3G17210.2	62.84	58.04	69.45	65.22	72.56	62.33
AT3G14595	AT3G14595.1	62.83	52.06	37.52	35.41	53.77	49
AT1G60710	AT1G60710.1	62.8	64.89	47.01	45.2	55.14	57.09
AT3G16780	AT3G16780.1	62.78	72.95	149.74	159.96	91.07	81.87
AT2G04030	AT2G04030.1,AT2G04030.2	62.78	67.52	232.64	250.32	123.93	139.75
AT4G38710	AT4G38710.1,AT4G38710.2	62.74	71.09	55.32	55.23	52.53	63.22
AT2G20420	AT2G20420.1	62.72	60.35	94.71	91.08	76.2	68.25
AT5G08180	AT5G08180.1,AT5G08180.2	62.69	64.85	144.13	154.81	87.08	94.06
AT3G59940	AT3G59940.1	62.67	68.47	85.24	73.58	85.93	79.92
AT2G31380	AT2G31380.1	62.64	58.64	24.46	24	49.23	48.27
AT2G34560	AT2G34560.1,AT2G34560.2	62.56	67.37	39.67	37.91	58.25	58.92
AT1G74670	AT1G74670.1	62.54	63.81	8.33	8.33	31.71	32.03
AT1G04430	AT1G04430.1,AT1G04430.2,AT1G04430.3	62.52	58.15	67.98	69.35	65.73	68.77
AT3G20230	AT3G20230.1	62.48	64.33	86.73	88.2	69.32	70.53
AT2G23000	AT2G23000.1,AT2G23000.2	62.44	53.42	73.57	84.29	88.07	103.44
AT5G54280	AT5G54280.1,AT5G54280.2	62.44	72.05	40.82	38.94	61.14	51.61
AT2G24060	AT2G24060.1	62.37	61.79	86.72	95.58	61.29	64.05
AT3G50440	AT3G50440.1	62.36	58.04	92.03	76.14	50.67	51.71
AT4G19640	AT4G19640.1,AT4G19640.2,AT4G19640.3	62.27	65.37	67.37	67.2	57.33	57.63
AT5G06060	AT5G06060.1	62.26	65.41	57.82	65.57	46.59	42.37
AT5G17710	AT5G17710.1,AT5G17710.2,AT5G17710.3	62.23	66.6	111.93	114.74	75.09	83.29
AT5G08680	AT5G08680.1	62.22	64.36	68.77	68.75	64.67	61.66
AT5G15230	AT5G15230.1,AT5G15230.2	62.22	64.66	49.77	45.69	90.66	82.57
AT1G65720	AT1G65720.1	62.21	48.79	62.46	62.88	52.76	46.69
AT3G25230	AT3G25230.1,AT3G25230.2	62.17	63.09	80.88	84.17	42.12	42.51
AT3G16000	AT3G16000.1	62.1	64.07	77.05	81.07	58.51	71.74
AT1G74560	AT1G74560.1,AT1G74560.3	62.09	62.66	326.32	362.09	157.29	170.68
AT4G31985	AT4G31985.1	62.05	64.65	133.56	146.82	107.05	66.95
AT5G06340	AT5G06340.1	61.96	58.61	57.36	61.91	61.49	60.65
AT1G06460	AT1G06460.1	61.96	60.93	60.36	58.48	142.68	152.88
AT1G33040	AT1G33040.1	61.92	72.58	88.6	92.62	82.94	70.6
AT1G26110	AT1G26110.1,AT1G26110.2	61.9	60.74	60.64	61.93	58.61	62.17
AT2G42880	AT2G42880.1,AT2G42880.2	61.9	63.39	56.37	57.62	54.56	70.08
AT5G64850	AT5G64850.1	61.87	59.93	40.04	44.83	43.69	53.07
AT2G31400	AT2G31400.1,AT2G31400.2	61.83	65.94	57.63	59.93	56.24	71.59
AT5G50850	AT5G50850.1	61.82	65.73	86.33	84.94	71.44	66.47
AT3G46040	AT3G46040.1	61.81	64.81	137.47	140.49	95.07	92.16
AT1G67350	AT1G67350.1,AT1G67350.2	61.8	56.76	70.67	65.62	54.67	64.43
AT4G30620	AT4G30620.1	61.79	62.97	113.2	117.04	63.65	74.4
AT4G16400	AT4G16400.1	61.79	62.3	62.28	62.23	47.79	49.68
AT4G23650	AT4G23650.1	61.76	61.91	68.86	61.59	58.87	69.35
AT5G18080	AT5G18080.1	61.71	53.4	18	17.17	34.65	28.48
AT5G34850	AT5G34850.1	61.7	52.84	40.19	42.08	46.02	48.28
AT4G18040	AT4G18040.1	61.54	58.97	103.08	97.19	75.51	67.34
AT3G08920	AT3G08920.1	61.54	53.67	52.19	49.62	44.19	34.23
AT5G58740	AT5G58740.1	61.48	58.91	50.76	52.22	51.88	42.54
AT1G66260	AT1G66260.1,AT1G66260.2	61.42	60.74	55.15	58.43	63.92	71.98
AT3G47430	AT3G47430.1	61.37	57.99	36.45	37.99	66.27	62.5
AT4G02850	AT4G02850.1	61.27	64.21	42.74	35.99	27.24	27.11
AT1G47200	AT1G47200.1	61.26	57.41	73.73	70.73	63.23	53.67
AT5G08420	AT5G08420.1	61.25	58.85	80.69	87.04	69.14	77.03
AT2G27600	AT2G27600.1	61.25	62.55	60.84	57.87	66.4	67
AT2G46910	AT2G46910.1	61.21	68.72	65.83	56.59	55.38	58.99
AT4G39680	AT4G39680.1,AT4G39680.2	61.13	68.05	59.31	64	50.85	57.39
AT1G32070	AT1G32070.1,AT1G32070.2,AT1G32070.3	61.12	63.67	41.32	47.81	67.59	68.77
AT1G49140	AT1G49140.1,AT1G49140.2	61.12	65.18	53.58	49.37	57.89	44.25
AT3G52090	AT3G52090.1,AT3G52090.2	61.1	66.7	72.75	66.25	65.88	57.44
AT1G75460	AT1G75460.1	60.86	64.27	61.11	56.05	61.32	63.76
AT4G34120	AT4G34120.1	60.86	56.95	121.64	135.14	90.55	89.9
AT1G31800	AT1G31800.1	60.81	61.32	54.48	55.47	68.68	78.83
AT2G23130	AT2G23130.1,AT2G23130.2	60.8	57.9	59	53.71	37.81	46.02
AT5G10430	AT5G10430.1	60.79	41.02	37.47	48.19	33.95	32.38
AT3G51370	AT3G51370.1,AT3G51370.2,AT3G51370.3	60.77	60.93	53.6	58.21	60.57	62.86
AT3G07310	AT3G07310.1,AT3G07310.2	60.73	56.58	46.2	42.16	46.91	52.51
AT5G03210	AT5G03210.1,AT5G03210.2	60.67	33	49.5	49.1	45.61	44.23
AT4G39260	AT4G39260.1,AT4G39260.2,AT4G39260.3,AT4G39260.4	60.58	59.54	50.25	47.6	226.74	192.46
AT2G18328	AT2G18328.1	60.51	73.4	33.59	29.43	36.33	42.78
AT2G29530	AT2G29530.1,AT2G29530.2,AT2G29530.3	60.5	48.67	178.88	185.65	86.13	87.79
AT3G18140	AT3G18140.1,AT3G18140.2	60.43	54.95	54.6	54.05	51.15	53.53
AT1G15140	AT1G15140.1,AT1G15140.2,AT1G15140.3	60.38	66.44	77.5	76.4	78.41	76.23
AT3G24430	AT3G24430.1	60.37	66	63.33	69.33	56.43	63.04
AT4G18440	AT4G18440.1	60.24	60.81	173.32	186.38	364.14	405.32
AT1G79230	AT1G79230.1,AT1G79230.2,AT1G79230.3	60.15	63.71	59.03	54.89	80.2	68.95
AT4G09350	AT4G09350.1	60.14	59.55	49.52	52.88	57.35	59.5
AT2G27050	AT2G27050.1	60.1	53.17	30.53	26.91	30.66	34.13
AT5G13770	AT5G13770.1	60.05	71.39	43.94	44.06	42.85	48.85
AT5G45410	AT5G45410.1,AT5G45410.2,AT5G45410.3,AT5G45410.4,AT5G45410.5	60.04	61.9	49.66	45.05	64.36	59.07
AT5G61020	AT5G61020.1,AT5G61020.2	60.01	71.31	131.53	130.71	69.9	82.09
AT5G15410	AT5G15410.1,AT5G15410.2	60	59.42	44.64	47.75	48.05	54.16
AT4G30993	AT4G30993.1,AT4G30993.2,AT4G30993.3	59.99	57.23	44.08	42.16	35.17	34.47
AT3G05910	AT3G05910.1,AT3G05910.2	59.98	61.55	67.55	67.71	81.4	85.86
AT1G20580	AT1G20580.1	59.94	61.46	120.24	119.04	77.28	70.24
AT2G30410	AT2G30410.1,AT2G30410.2,AT2G30410.3	59.94	45.22	62.41	64.91	66.14	55.04
AT5G50250	AT5G50250.1	59.92	58.51	87.03	91.47	67.7	60.64
AT5G52780	AT5G52780.1	59.88	63.78	89.87	89.42	65.86	64.52
AT5G53370	AT5G53370.1,AT5G53370.2	59.8	54.06	29.56	31.63	46.21	38.26
AT5G25630	AT5G25630.1,AT5G25630.2,AT5G25630.3	59.79	53.09	54.03	63.08	52.99	58.61
AT1G33240	AT1G33240.1,AT1G33240.2,AT1G33240.3	59.68	63.68	37.55	37.99	40.69	50.51
AT5G03300	AT5G03300.1,AT5G03300.2,AT5G03300.3	59.66	55.82	104.37	99.48	74.5	63.22
AT4G33110	AT4G33110.1,AT4G33110.2	59.57	63.37	49.66	45.74	35.18	40.81
AT4G36530	AT4G36530.1,AT4G36530.2	59.52	61.85	78.99	80.27	88.19	79.67
AT5G15780	AT5G15780.1	59.45	45.05	29.94	23.94	26.93	31.2
AT2G01100	AT2G01100.1,AT2G01100.2,AT2G01100.3	59.43	58.18	66.63	73.48	50.89	55.12
AT1G62250	AT1G62250.1,AT1G62250.2,AT1G62250.3	59.42	64.48	36.46	34.98	36.27	39.4
AT1G13060	AT1G13060.1,AT1G13060.2,AT1G13060.3	59.35	60.36	94.33	82.61	87.37	64.01
AT5G22640	AT5G22640.1,AT5G22640.2,AT5G22640.3	59.34	58.44	64.22	68.09	57.85	78.13
AT1G04850	AT1G04850.1,AT1G04850.2	59.31	59.99	85.74	80.28	63.9	58.08
AT3G52180	AT3G52180.1,AT3G52180.2,AT3G52180.3,AT3G52180.4	59.29	60.42	171.91	185.23	135.48	145.18
AT1G54270	AT1G54270.1,AT1G54270.2	59.29	75.78	80.59	76.56	74.41	77.29
AT2G33150	AT2G33150.1	59.27	55.34	81.9	74.28	87.83	83.01
AT3G57062	AT3G57062.1,AT3G57062.2	59.21	49.52	52.6	57.53	52.78	34.55
AT3G11660	AT3G11660.1	59.19	43.68	41.79	43.5	58.85	49.71
AT1G48450	AT1G48450.1,AT1G48450.2,AT1G48450.3	59.14	62.18	70.91	67.81	67.31	64.41
AT1G79970	AT1G79970.1,AT1G79970.2,AT1G79970.3	59.13	52.72	47.31	42.68	37.59	36.43
AT2G36930	AT2G36930.1	58.89	59.09	107.04	108.6	75.38	65.76
AT5G02610	AT5G02610.1,AT5G02610.2	58.86	58.9	137.7	134.3	93.28	90.34
AT5G15650	AT5G15650.1	58.86	61.72	163.89	164.82	92.8	93.43
AT1G26210	AT1G26210.1	58.78	61.53	28.76	23.81	53.22	57.12
AT1G32400	AT1G32400.1,AT1G32400.2,AT1G32400.3	58.76	45.35	52.32	56.77	48.31	43.92
AT4G15470	AT4G15470.1	58.76	54.92	80.26	75.63	78.51	68.95
AT5G06320	AT5G06320.1	58.73	50.15	69.37	76.66	60.95	53.44
AT2G23840	AT2G23840.1	58.67	57.34	22.34	24.38	62.84	63.59
AT2G47935	AT2G47935.1	58.67	67.7	51.23	46.87	50.62	54.21
AT5G59480	AT5G59480.1,AT5G59480.2,AT5G59480.3,AT5G59480.4,AT5G59480.5	58.61	58.16	59.83	60.36	40.18	34.54
AT1G08880	AT1G08880.1	58.6	52.86	88.91	86.61	67.81	55.81
AT1G09780	AT1G09780.1	58.58	62.48	155.53	151.04	70.88	71.3
AT5G58110	AT5G58110.1	58.57	48.62	49.34	48.79	36.82	34.08
AT2G40590	AT2G40590.1	58.56	59.74	139.89	147.71	96.42	75.05
AT1G30880	AT1G30880.1,AT1G30880.2	58.55	48.34	87.38	113.46	61.57	57.7
AT4G31530	AT4G31530.1,AT4G31530.2	58.53	57.8	55.67	59.11	57.02	58.03
AT2G37410	AT2G37410.1,AT2G37410.2	58.52	57.56	96.87	97.69	71	66.44
AT5G52970	AT5G52970.1,AT5G52970.2	58.52	64.99	49.52	50.25	62.32	59.67
AT4G30210	AT4G30210.1,AT4G30210.2,AT4G30210.3	58.36	56.15	47.83	48.74	47.7	54.53
AT5G65020	AT5G65020.1,AT5G65020.2	58.36	50.41	47.12	57.84	83.12	69.41
AT4G33250	AT4G33250.1	58.35	55.9	105.68	105.05	80.48	74.42
AT2G03350	AT2G03350.1	58.23	63.48	62.38	71.63	54.08	61.42
AT3G13200	AT3G13200.1	58.21	53.59	58.26	72.81	63.99	59.9
AT3G01280	AT3G01280.1	58.19	58.31	101.81	102.43	112.46	92.88
AT5G60640	AT5G60640.1,AT5G60640.2,AT5G60640.3	58.18	45.77	69.37	67.11	58.05	63.97
AT3G53730	AT3G53730.1	58.18	49.98	83.28	85.95	70.36	56.35
AT5G61270	AT5G61270.1,AT5G61270.2,AT5G61270.3	58.14	61.03	40.21	44.6	38.94	40.01
AT4G28740	AT4G28740.1	58.09	54.49	70.95	74.08	52.48	56.75
AT1G73030	AT1G73030.1	58.09	52.93	60.41	61.47	73.11	65.55
AT1G26920	AT1G26920.1	58.05	56.29	58.49	53.55	68.69	79.8
AT5G02810	AT5G02810.1,AT5G02810.2	57.94	59.81	58.35	63	79.67	98.13
AT1G18360	AT1G18360.1	57.91	58.43	49.77	51.72	47.67	50.41
AT1G09795	AT1G09795.1	57.89	56.13	78.58	80.16	67.97	76.71
AT2G41940	AT2G41940.1	57.88	55.78	49.95	47.76	40.29	44.7
AT3G10860	AT3G10860.1,AT3G10860.2	57.88	67.88	77.02	85.57	100.63	67.63
AT2G05710	AT2G05710.1	57.86	62.47	63.25	58.42	60.73	69.61
AT2G11890	AT2G11890.1,AT2G11890.2	57.84	54.43	77.31	78.08	57.57	69.26
AT1G27530	AT1G27530.1	57.83	57	72.85	77.49	65.76	55.58
AT1G71480	AT1G71480.1,AT1G71480.2,AT1G71480.3	57.76	63.68	47.16	51.84	60.17	51.84
AT3G10940	AT3G10940.1	57.76	49.07	29.7	32.54	63.35	64.03
AT3G19800	AT3G19800.1,AT3G19800.2	57.76	58.22	35.79	33.82	51.45	59.77
AT4G30660	AT4G30660.1,AT4G30660.2	57.7	29.64	111.09	121.02	206.26	167.21
AT4G26130	AT4G26130.1	57.7	49.58	47.38	52.44	86.6	78.51
AT3G10970	AT3G10970.1,AT3G10970.2,AT3G10970.3	57.65	67.92	71.27	72.68	74.82	74.66
AT2G43550	AT2G43550.1	57.65	54.56	106.89	110.66	455.42	335.93
AT2G17560	AT2G17560.1,AT2G17560.2,AT2G17560.3	57.65	60.11	102.15	101.94	85.79	81.1
AT4G02500	AT4G02500.1	57.64	48.63	56	55.91	51.56	57.94
AT1G51100	AT1G51100.1	57.62	59.02	58.65	62.57	62.37	67.9
AT2G01850	AT2G01850.1	57.61	59.06	72.77	64.98	52.96	56.69
AT5G48490	AT5G48490.1	57.6	51.37	20.05	24.24	10.79	10.99
AT1G02930	AT1G02930.1,AT1G02930.2	57.58	38.6	320.01	309.49	164.64	134.69
AT2G15290	AT2G15290.1	57.56	51.41	59.96	62.63	65.13	55.53
AT3G32930	AT3G32930.1,AT3G32930.2	57.53	58.88	57.71	56.11	69.24	61.26
AT3G45600	AT3G45600.1,AT3G45600.2	57.47	44.7	47.85	45.22	42.29	39.3
AT4G08520	AT4G08520.1	57.47	58.97	79.32	71.94	69.48	63.19
AT5G63980	AT5G63980.1	57.42	61.65	92.32	83.97	81.25	65.64
AT5G23920	AT5G23920.1	57.41	52.36	39.83	43	59.42	57.55
AT2G24360	AT2G24360.1	57.41	53.58	61.3	56.85	63.84	63.04
AT5G08060	AT5G08060.1	57.37	58.96	68.11	71.98	72.01	64.35
AT4G25640	AT4G25640.1,AT4G25640.2,AT4G25640.3	57.34	46.14	35.39	37.91	60.98	64.86
AT5G20140	AT5G20140.1,AT5G20140.2	57.3	63.03	55.56	58.48	57.76	60.93
AT5G35100	AT5G35100.1,AT5G35100.2,AT5G35100.3	57.28	49.8	46.83	48.3	40.65	40.34
AT1G33990	AT1G33990.1	57.27	58.73	62.35	62.07	48.96	44.52
AT3G14690	AT3G14690.1,AT3G14690.2	57.26	51.09	48.02	50.15	63.91	62.43
AT1G76010	AT1G76010.1,AT1G76010.2	57.24	60.33	69.47	67.82	56.78	59.52
AT3G62580	AT3G62580.1	57.23	45.74	77.45	66.25	81.95	68.48
AT5G66760	AT5G66760.1	57.15	62.09	88.98	92.8	70.76	71.98
AT5G20500	AT5G20500.1	57.13	55.27	82.55	74.96	68.29	55.16
AT3G28710	AT3G28710.1	57.13	53.52	59.92	56.64	59.84	51.99
AT1G78150	AT1G78150.1,AT1G78150.2,AT1G78150.3	57.12	51.94	57.28	52.11	43.33	45.15
AT5G43630	AT5G43630.1,AT5G43630.2,AT5G43630.3,AT5G43630.4	57.12	57.69	32.44	30.86	45.84	55.32
AT3G09980	AT3G09980.1	57.07	54.35	49.61	53.41	44.47	46.95
AT3G19340	AT3G19340.1	57.06	49.14	47.05	51.35	38.39	47.48
AT5G16620	AT5G16620.1	56.94	56.1	86.7	92.89	61.12	63.66
AT1G43890	AT1G43890.1,AT1G43890.2,AT1G43890.3	56.93	50.02	66.03	64.9	52.9	52.66
AT3G07360	AT3G07360.1,AT3G07360.10,AT3G07360.2,AT3G07360.3,AT3G07360.4,AT3G07360.5,AT3G07360.6,AT3G07360.7,AT3G07360.8,AT3G07360.9	56.89	47.5	47.69	38.33	47.91	44.21
AT2G47710	AT2G47710.1	56.82	51.06	54.98	49.94	58.63	43.8
AT3G20060	AT3G20060.1,AT3G20060.2	56.8	52.83	66.52	63.37	64.07	66.58
AT5G56170	AT5G56170.1	56.8	65.65	53.05	55.2	70.66	66.25
AT3G56400	AT3G56400.1	56.78	42.99	14.57	17.38	70.1	40.97
AT5G06360	AT5G06360.1	56.77	55.91	146.59	154.73	86.42	82.47
AT3G52870	AT3G52870.1	56.74	52.59	45.37	50.18	39.13	49.4
AT3G07470	AT3G07470.1,AT3G07470.2,AT3G07470.3	56.72	49.87	68	59.95	54.15	51.54
AT2G18230	AT2G18230.1	56.69	64.32	63.44	61.88	41.55	39.52
AT1G07080	AT1G07080.1	56.66	60.26	48.86	43.95	56.09	50.77
AT4G39150	AT4G39150.1,AT4G39150.2,AT4G39150.3	56.64	56.36	68.52	58.29	56.68	47.94
AT1G79510	AT1G79510.1,AT1G79510.2	56.63	55.9	66.34	73.1	60.33	66
AT1G06570	AT1G06570.1,AT1G06570.2	56.59	58.83	25.99	26.35	46.34	45.69
AT3G18050	AT3G18050.1	56.58	52.66	59.54	56.43	53.27	55.67
AT3G52370	AT3G52370.1,AT3G52370.2	56.56	55.54	51.29	53.83	36.12	34.8
AT4G01800	AT4G01800.1,AT4G01800.2,AT4G01800.3	56.55	57.61	45.26	44.24	42.11	48.86
AT5G47570	AT5G47570.1	56.53	53.92	72.4	64.14	65.61	54.77
AT2G47690	AT2G47690.1,AT2G47690.2,AT2G47690.3	56.52	47.62	63.6	70.05	49.52	42.18
AT3G26440	AT3G26440.1,AT3G26440.2,AT3G26440.3,AT3G26440.4,AT3G26440.5,AT3G26440.6	56.5	51.74	40.32	46.05	33	31.5
AT2G46540	AT2G46540.1	56.47	52.63	69.79	67.27	69.89	52.09
AT2G41475	AT2G41475.1	56.46	45.95	56.35	58.15	74.92	68.53
AT1G56650	AT1G56650.1	56.37	41.43	143.71	186.9	72.6	73.66
AT3G56190	AT3G56190.1,AT3G56190.2	56.35	52.14	64.75	59.79	63.7	64.33
AT3G59980	AT3G59980.1	56.32	70.37	73.33	70.14	70.19	61.25
AT3G29360	AT3G29360.1,AT3G29360.2	56.29	56.87	70.23	63.27	62.69	58.03
AT1G74920	AT1G74920.1,AT1G74920.2	56.29	56.39	56.69	48.24	81.22	73.2
AT2G41100	AT2G41100.1,AT2G41100.2,AT2G41100.3,AT2G41100.4,AT2G41100.5,AT2G41100.6,AT2G41100.7	56.28	61.91	24.36	25.48	60.03	41.79
AT1G74960	AT1G74960.1,AT1G74960.2,AT1G74960.3	56.28	56.06	53.44	53.73	50.87	58.92
AT3G62650	AT3G62650.1,AT3G62650.2	56.27	49.18	58.31	63.21	52.9	52.14
AT1G02205	AT1G02205.1,AT1G02205.2,AT1G02205.3,AT1G02205.4,AT1G02205.5	56.14	56.43	32.81	25.34	51.34	64.77
AT1G74090	AT1G74090.1	56.13	61.93	59.63	46.64	65.85	68.97
AT1G50670	AT1G50670.1,AT1G50670.2,AT1G50670.3	56.12	60.98	62.9	47.75	65.64	71.28
AT4G16955	AT4G16955.1	56.11	61.35	30.82	28.87	65.08	76.39
AT3G57290	AT3G57290.1	56.1	61.91	112.56	107.27	71.3	82.01
AT3G04730	AT3G04730.1	56.09	46.41	38.56	34.35	44.65	43.92
AT4G26840	AT4G26840.1	56.05	53.54	92.43	83.64	60.97	52.46
AT4G32570	AT4G32570.1,AT4G32570.2	55.97	59.62	42.98	39.33	53.29	52.14
AT5G45490	AT5G45490.1,AT5G45490.2	55.94	48.24	41.89	36.88	51.18	47.27
AT4G38800	AT4G38800.1	55.93	54.48	45.31	49.27	50.71	45.46
AT4G24820	AT4G24820.1,AT4G24820.2	55.88	58.37	90.12	81.73	63.11	70.86
AT4G16450	AT4G16450.1,AT4G16450.2	55.81	53.27	75.47	64.11	61.96	56.06
AT5G26751	AT5G26751.1	55.79	49.84	64.72	58.63	54.01	55.65
AT3G25220	AT3G25220.1	55.7	52.67	93.15	86.81	70.67	63.89
AT1G27970	AT1G27970.1,AT1G27970.2	55.64	53.54	90.78	89.04	72.1	65.49
AT4G39080	AT4G39080.1	55.63	53.53	69.87	66.07	49.85	58
AT3G14650	AT3G14650.1	55.62	55.28	45.32	47.36	57.78	57.97
AT1G78510	AT1G78510.1,AT1G78510.2	55.6	64.48	63.34	65.15	74.27	75.75
AT5G07470	AT5G07470.1	55.41	55.33	72.89	71.61	62.17	49.76
AT4G25650	AT4G25650.1,AT4G25650.2	55.39	57.98	45.16	48.61	47.97	53.11
AT5G08040	AT5G08040.1	55.29	50.05	90.29	88.63	77.2	56.27
AT3G28080	AT3G28080.1,AT3G28080.2,AT3G28080.3,AT3G28080.4,AT3G28080.5,AT3G28080.6,AT3G28080.7,AT3G28080.8,AT3G28080.9	55.29	57.02	43.35	44.7	37.39	39.09
AT1G79930	AT1G79930.1,AT1G79930.2	55.24	64.19	84.86	84.36	54.87	58.1
AT1G51140	AT1G51140.1	55.23	54.95	61.27	61.05	37.42	34.71
AT1G64900	AT1G64900.1	55.2	47.39	28.5	33.85	62.94	65.41
AT2G16860	AT2G16860.1,AT2G16860.2	55.19	58.4	55.63	60.31	57.28	61.93
AT3G16420	AT3G16420.1,AT3G16420.2,AT3G16420.3	55.16	49.33	11.13	14.21	108.74	84.36
AT4G32530	AT4G32530.1,AT4G32530.2	55.16	45.65	61.7	60.53	59.95	50.97
AT2G01350	AT2G01350.1,AT2G01350.2,AT2G01350.3,AT2G01350.4	55.1	46.77	67.46	67	65.43	61.63
AT2G29980	AT2G29980.1,AT2G29980.2	55.08	55.78	64.85	56.4	58.5	60.15
AT5G03455	AT5G03455.1,AT5G03455.2	55.07	53.85	83.69	80.9	65.57	60.26
AT2G04780	AT2G04780.1,AT2G04780.2	55.05	47.57	43.47	47.55	44.4	38.84
AT2G21620	AT2G21620.1,AT2G21620.2	55.04	44.48	163.38	161.68	90.12	76.75
AT1G78820	AT1G78820.1	55.03	54.63	63.63	59.64	39.35	41.8
AT1G31910	AT1G31910.1,AT1G31910.2	55.01	58.22	86.32	86.78	69.7	72.16
AT3G58990	AT3G58990.1	54.99	69.25	70.06	58.34	65.34	55.39
AT5G58950	AT5G58950.1	54.98	56.7	49.57	53.28	47.51	48.36
AT2G44650	AT2G44650.1	54.98	54.4	93.45	82.94	56.41	45.97
AT3G53110	AT3G53110.1	54.95	50.91	62.52	59.48	47.19	47.29
AT3G61580	AT3G61580.1	54.95	50.15	33.75	28.17	71.47	71.34
AT5G21100	AT5G21100.1	54.95	55.36	40.55	45.11	34.64	35.3
AT2G37600	AT2G37600.1,AT2G37600.2	54.94	57.37	135.11	129.6	86.23	89.25
AT1G51680	AT1G51680.1,AT1G51680.2,AT1G51680.3	54.94	62.23	40.81	43.88	50.49	49.2
AT4G18810	AT4G18810.1,AT4G18810.2	54.91	55.62	82.76	87.57	51.67	64.38
AT5G28050	AT5G28050.1,AT5G28050.2,AT5G28050.3	54.87	56.18	48.47	48.36	50.05	51.39
AT2G02510	AT2G02510.1	54.86	45.75	55.56	60.43	56.12	39.19
AT1G27310	AT1G27310.1	54.78	46.44	66.78	72.73	67.34	59.36
AT1G08650	AT1G08650.1,AT1G08650.2	54.77	61.43	37.73	36.04	38.82	40.34
AT4G13590	AT4G13590.1,AT4G13590.2	54.75	56.24	57.45	55.76	53.32	57.79
AT2G37970	AT2G37970.1	54.74	47.1	47.95	56.9	47.33	44.63
AT1G79270	AT1G79270.1,AT1G79270.2,AT1G79270.3,AT1G79270.4	54.74	53.87	31.94	28.66	36.6	40.24
AT5G14640	AT5G14640.1,AT5G14640.2	54.73	46.9	60.93	70.99	19.97	23.23
AT4G15780	AT4G15780.1	54.72	47.15	46.33	48.59	44.23	36.86
AT1G79750	AT1G79750.1	54.68	54.83	40.66	40.09	44.72	48.9
AT2G41420	AT2G41420.1	54.67	67.61	66.27	63.32	73.7	83.62
AT5G45550	AT5G45550.1	54.66	52.4	69.82	65.86	68.43	76.09
AT5G20080	AT5G20080.1	54.66	60.6	97.56	93.15	74.75	69.53
AT1G70160	AT1G70160.1	54.6	41.56	37.65	34.82	31.34	30.73
AT5G23760	AT5G23760.1,AT5G23760.2	54.6	43.57	41.22	47.1	51.13	51.06
AT5G13430	AT5G13430.1	54.6	70.37	79.73	78.68	63.04	62.27
AT2G40840	AT2G40840.1	54.59	57.56	55.56	61.2	107.41	123.32
AT5G42080	AT5G42080.1,AT5G42080.2,AT5G42080.3,AT5G42080.4	54.57	58.57	49.07	49.03	55.89	56.52
AT3G01470	AT3G01470.1	54.57	60.3	40.92	36.99	63.65	56.68
AT1G72640	AT1G72640.1,AT1G72640.2,AT1G72640.3,AT1G72640.4	54.56	59.96	54.78	58.35	53.07	58.61
AT3G63120	AT3G63120.1,AT3G63120.2	54.56	59.73	58.41	50.36	47.03	44.42
AT4G25030	AT4G25030.1,AT4G25030.2	54.5	56.17	54.68	60.41	57.99	56.9
[truncated: 22,088 more rows]
