# Supplementary material for: Cold priming uncouples light- and cold-regulation of gene expression in Arabidopsis thaliana
Source: BMC Plant Biol. 2020 Jun 18;20:281. doi: 10.1186/s12870-020-02487-0 (PMC7301481; doi:10.1186/s12870-020-02487-0)
Supplement: Supplementary file 3 — Additional file 3:Suppl. Table 3. Identities of the genes showing priming-dependent regulation at a threshold of log2 (primed/unprimed) ≥ I 1 I and FPKM ≥10 in at least one treatment. log2 (primed/unprimed) values ≥1 are highlighted in orange, log2 (primed/unprimed) values ≤ − 1 in blue. Genes tested by qPCR for their regulation are highlighted in bright yellow. [file 12870_2020_2487_MOESM3_ESM.xlsx]

## Sheet: Suppl. Tab. 3
Suppl. Tab 3: Identities of the genes showing priming-dependent regulation at a threshold of log2 (primed/unprimed) ≥ I1I (and FPKM ≥ 10 in at least one treatment)
		FPKM
		lag phase		cold		light			regulation				log2 regulation
	gene_id	C5	P5	T-C	PT-C	T-L	PT-L		P5/C5	PT-C/T-C	PT-L/T-L		P5/C5	PT-C/T-C	PT-L/T-L
at the end of the memory phase = before triggering
up	AT1G53870	2	14.99	15.6	22.35	16.49	24.09		7.495	1.43269	1.46089		1.82389	0.518729	0.546843		LURP-one-like protein (DUF567)
	AT1G73260	2.47	17.96	3.41	13.27	11.96	5.95		7.27126	3.8915	0.497492		2.8622	1.96032	-1.00726		kunitz trypsin inhibitor 1
	AT4G12490	1.96	12.04	8.82	4.55	7.52	8.04		6.14286	1.17287	0.56592		2.61891	0.230046	-0.821329		Bifunctional inhibitor/lipid-transfer protein/seed storage 2S albumin superfamily protein (AZI3)
	AT5G36790	6.48	32.12	5.12	6.51	7.47	6.1		4.95679	0.685408	1.06721		2.30941	-0.544964	0.0938483		Haloacid dehalogenase-like hydrolase (HAD) superfamily protein
	AT4G12480	3.17	14.35	51.75	68.75	11.18	6.58		4.52681	1.3285	0.588551		2.1785	0.409801	-0.764761		Bifunctional inhibitor/lipid-transfer protein/seed storage 2S albumin superfamily protein (EARLI1)
	AT3G44300	7.43	29.87	4.62	15.75	7.9	11.07		4.02019	3.40909	1.40127		2.00726	1.76939	0.486731		nitrilase 2
	AT4G12495	11.86	39.89	33.78	60.51	42.9	13.27		3.36341	1.7913	0.309324		1.74992	0.841004	-1.69281		transmembrane protein
	AT3G13403	6.84	21.43	9.1	11.25	11.92	16.18		3.13304	1.23626	1.35738		1.64756	0.305987	0.440827		Defensin-like (DEFL) family protein
	AT2G29350	11.64	33.57	8.81	18.24	42.36	26.26		2.88402	2.07037	0.619924		1.52808	1.04989	-0.689836		senescence-associated gene 13 (SAG13)
	AT3G51860	5.06	12.03	3.36	3.69	6.97	5.99		2.37747	1.09821	0.859397		1.24943	0.13516	-0.218603		cation exchanger 3
	AT1G76930	18.46	43.33	51.98	72.57	33.54	28.81		2.34724	1.39611	0.858974		1.23096	0.481417	-0.219313		extensin 4
	AT2G43510	10.65	24.62	8.75	13.78	36.51	18.32		2.31174	1.57486	0.50178		1.20898	0.655221	-0.994872		trypsin inhibitor protein 1
down	AT5G59310	10.32	3.21	7.2	9.07	109.43	107.35		0.311047	1.25972	0.980992		-1.6848	0.333106	-0.0276861		lipid transfer protein 4 (LTP4)
	AT1G04800	48.16	20.42	28.36	38.19	22.84	25.92		0.424003	1.34661	1.13485		-1.23785	0.429337	0.182503		glycine-rich protein
	AT1G53890	28.78	12.86	9.14	6.34	22.26	16.17		0.446838	0.693654	0.726415		-1.16218	-0.527711	-0.461134		LURP-one-like protein (DUF567)
	AT4G29660	12.81	6.37	13.33	14.88	10.68	7.9		0.497268	1.11628	0.7397		-1.00791	0.158698	-0.434987		embryo defective 2752
after cold triggering
up	AT4G22485	4.19	3.79	2.31	13.2	1.57	4.31		0.904535	5.71429	2.74522		-0.144752	2.51457	1.45692		Bifunctional inhibitor/lipid-transfer protein/seed storage 2S albumin superfamily protein
	AT4G22495	5.32	4.35	2.39	12.72	1.79	5.6		0.817669	5.32218	3.12849		-0.290411	2.41202	1.64547		hypothetical protein
	AT4G22475	3.64	3.76	2.73	12.66	1.22	4.82		1.03297	4.63736	3.95082		0.0467942	2.2133	1.98215		transmembrane protein
	AT4G30730	14.18	9.41	4.78	20.86	9.81	1.98		0.663611	4.36402	0.201835		-0.591591	2.12566	-2.30875		hypothetical protein
	AT1G73260	2.47	17.96	3.41	13.27	11.96	5.95		7.27126	3.8915	0.497492		2.8622	1.96032	-1.00726		kunitz trypsin inhibitor 1
	AT4G22510	16	15.58	20.06	69.8	7.56	20.68		0.97375	3.47956	2.73545		-0.0383767	1.79891	1.45178		transmembrane protein
	AT3G44300	7.43	29.87	4.62	15.75	7.9	11.07		4.02019	3.40909	1.40127		2.00726	1.76939	0.486731		nitrilase 2
	AT1G53542	2.11	1.6	4.19	11.9	0.52	2.13		0.758294	2.8401	4.09615		-0.399171	1.50594	2.03427		hypothetical protein
	AT1G68723	7.73	6.62	3.84	10.08	3.54	5.1		0.856404	2.625	1.44068		-0.223637	1.39232	0.526748		hypothetical protein
	AT3G16670	20.77	12.05	4.99	12.68	10.54	9.15		0.580164	2.54108	0.868121		-0.785468	1.34544	-0.204031		Pollen Ole e 1 allergen and extensin family protein
	AT4G22513	4.72	3.17	6.59	16.24	3.72	7.71		0.67161	2.46434	2.07258		-0.574304	1.3012	1.05143		Bifunctional inhibitor/lipid-transfer protein/seed storage 2S albumin superfamily protein
	AT3G49551	11.37	7.27	7.73	18.83	16.02	16.92		0.639402	2.43596	1.05618		-0.645205	1.28449	0.0788554		hypothetical protein
	AT2G29350	11.64	33.57	8.81	18.24	42.36	26.26		2.88402	2.07037	0.619924		1.52808	1.04989	-0.689836		senescence-associated gene 13 (SAG13)
down	AT2G40610	83.33	74.71	11.36	4.08	28.52	25.35		0.896556	0.359155	0.88885		-0.157535	-1.47732	-0.169988		expansin A8
	AT2G05440	4.72	6.16	38.12	18.51	15.92	25.02		1.30508	0.485572	1.57161		0.384143	-1.04224	0.652241		GLYCINE RICH PROTEIN 9
after light triggering
up	AT2G29500	1.85	1.02	2.46	1.9	10.33	70.7		0.551351	0.772358	6.84414		-0.858956	-0.372659	2.77487		HSP20-like chaperones superfamily protein
	AT5G59720	4.1	4.57	4.49	2.22	4.97	29.12		1.11463	0.494432	5.85915		0.15657	-1.01616	2.55069		heat shock protein 18.2
	AT5G12020	0.93	0.85	1.2	0.82	2.49	12.23		0.913978	0.683333	4.91165		-0.129768	-0.549339	2.29621		17.6 kDa class II heat shock protein
	AT2G11215	16.72	19.73	15.23	16.43	5.52	22.51		1.18002	1.07879	4.0779		0.238816	0.109417	2.02783		hypothetical protein
	AT4G22490	7.27	5.65	4.71	8.59	3.03	10.1		0.777166	1.82378	3.33333		-0.363704	0.866931	1.73697		Bifunctional inhibitor/lipid-transfer protein/seed storage 2S albumin superfamily protein
	AT4G22510	16	15.58	20.06	69.8	7.56	20.68		0.97375	3.47956	2.73545		-0.0383767	1.79891	1.45178		transmembrane protein
	AT5G62360	0.93	0.94	5.37	7.16	4.79	12.07		1.01075	1.33333	2.51983		0.01543	0.415037	1.33333		Plant invertase/pectin methylesterase inhibitor superfamily protein
	AT1G62500	3.31	4.59	6.03	4.26	5.41	11.84		1.38671	0.706468	2.18854		0.471663	-0.501305	1.12997		Bifunctional inhibitor/lipid-transfer protein/seed storage 2S albumin superfamily protein
	AT5G38150	12.44	12.5	4.97	5.66	5.26	10.94		1.00482	1.13883	2.07985		0.00694161	0.187556	1.05648		PLASTID MOVEMENT IMPAIRED protein (DUF827)
	AT1G19720	28.53	23.5	14.35	17.81	10.57	21.28		0.823694	1.24111	2.01325		-0.279819	0.311637	1.00952		Pentatricopeptide repeat (PPR-like) superfamily protein
	AT2G31960	11.96	10.4	8.71	8.83	5.37	10.81		0.869565	1.01378	2.01304		-0.201634	0.0197407	1.00937		glucan synthase-like 3
down	AT2G26020	10.31	8.47	10.41	12.7	29.34	5.44		0.821532	1.21998	0.185412		-0.28361	0.286858	-2.43119		plant defensin 1.2b
	AT5G44420	90.9	89.32	65.87	73.96	311.63	63.21		0.982618	1.12282	0.202837		-0.025297	0.167124	-2.30161		plant defensin 1.2
	AT5G44430	39.94	34.15	22.77	22.29	120.63	32.87		0.855033	0.97892	0.272486		-0.225949	-0.0307377	-1.87575		plant defensin 1.2C
	AT4G16260	5.05	5.65	7	5.99	12.91	3.72		1.11881	0.855714	0.288149		0.161967	-0.224799	-1.79511		glycosyl hydrolase superfamily protein
	AT2G26010	26.57	18.85	11.04	8.09	57.63	16.73		0.709447	0.73279	0.2903		-0.495234	-0.448529	-1.78438		plant defensin 1.3
	AT4G12495	11.86	39.89	33.78	60.51	42.9	13.27		3.36341	1.7913	0.309324		1.74992	0.841004	-1.69281		transmembrane protein
	AT3G04720	52.72	50.93	35.72	51.67	116.59	36.21		0.966047	1.44653	0.310576		-0.0498347	0.532595	-1.68698		pathogenesis-related 4 (PR4)
	AT5G52760	6.68	4.53	4.18	4.25	10.54	3.28		0.678144	1.01675	0.311195		-0.560337	0.0239599	-1.68411		Copper transport protein family
	AT1G14880	17.64	13.6	16.75	16.99	54.44	19.22		0.770975	1.01433	0.353049		-0.375244	0.0205248	-1.50206		PLANT CADMIUM RESISTANCE 1
	AT1G53900	5.16	5.98	6.95	8.73	13.5	5.27		1.15891	1.25612	0.39037		0.212774	0.328969	-1.35708		Eukaryotic translation initiation factor 2B (eIF-2B) family protein
	AT3G12500	4.48	3.69	4.8	7.58	14.3	5.65		0.823661	1.57917	0.395105		-0.279878	0.659163	-1.33969		Low-density receptor-like protein (basic chitinase)
	AT3G15356	15.6	12.37	23.04	19.8	19.95	8.11		0.792949	0.859375	0.406516		-0.334701	-0.21864	-1.29861		Legume lectin family protein
	AT4G10500	2.8	2.41	2.25	1.29	11.51	4.75		0.860714	0.573333	0.412685		-0.216394	-0.802554	-1.27689		2-oxoglutarate (2OG) and Fe(II)-dependent oxygenase superfamily protein
	AT4G02520	133.12	111.06	153.26	133.05	202.27	83.92		0.834285	0.868133	0.414891		-0.261388	-0.204013	-1.2692		glutathione S-transferase PHI 2
	AT3G57240	2.48	1.17	5.91	3.52	12.14	5.07		0.471774	0.595601	0.417628		-1.08383	-0.747583	-1.25971		beta-1,3-glucanase 3
	AT3G16530	39.64	31.94	15.51	14.65	27.26	11.56		0.805752	0.944552	0.424065		-0.311593	-0.082298	-1.23764		Legume lectin family protein
	AT2G26240	14	11.6	14.57	14.6	19.38	8.35		0.828571	1.00206	0.430857		-0.271302	0.00296749	-1.21472		Transmembrane proteins 14C
	AT2G14560	102.95	63.43	16.49	22.14	327.56	146.36		0.616124	1.34263	0.446819		-0.698707	0.425064	-1.16224		LURP-one-like protein (DUF567)
	AT4G13180	11.35	8.9	11.14	9.24	10.31	4.74		0.784141	0.829443	0.459748		-0.350815	-0.269784	-1.12109		NAD(P)-binding Rossmann-fold superfamily protein
	AT1G78190	3.49	4.94	13.64	15.31	15.67	7.28		1.41547	1.12243	0.464582		0.501284	0.166631	-1.10599		Trm112p-like protein
	AT4G09035	19.78	25.21	26.66	32.22	33.3	15.87		1.27452	1.20855	0.476577		0.349954	0.27328	-1.06922		hypothetical protein
	AT3G22231	416.56	379.68	58.73	86.77	1340.81	640.48		0.911465	1.47744	0.477681		-0.13374	0.563099	-1.06588		pathogen and circadian controlled 1 (PCC1)
	AT1G17860	6.51	6.47	6.8	6.73	11.46	5.55		0.993856	0.989706	0.484293		-0.00889183	-0.0149282	-1.04605		Kunitz family trypsin and protease inhibitor protein
	AT5G02560	31.64	30.42	18.51	22.78	16.02	7.82		0.961441	1.23069	0.48814		-0.0567294	0.299463	-1.03463		histone H2A 12
	AT3G19030	47.01	45.47	37.55	34.78	32.53	15.88		0.967241	0.926232	0.488165		-0.0480527	-0.110555	-1.03456		transcription initiation factor TFIID subunit 1b-like protein
	AT4G18203	11.14	9.27	5.94	4.31	11.45	5.63		0.832136	0.725589	0.491703		-0.265108	-0.462775	-1.02414		hypothetical protein
	AT4G00810	65.71	65.65	150.39	136.16	108.86	53.63		0.999087	0.905379	0.492651		-0.00131793	-0.143406	-1.02136		60S acidic ribosomal protein family
	AT1G73260	2.47	17.96	3.41	13.27	11.96	5.95		7.27126	3.8915	0.497492		2.8622	1.96032	-1.00726		kunitz trypsin inhibitor 1
	AT3G57260	34.8	30.67	49.49	33.31	228.69	113.79		0.881322	0.673065	0.497573		-0.182259	-0.571182	-1.00702		beta-1,3-glucanase 2 (PR2)
