# Supplementary material for: Cold priming uncouples light- and cold-regulation of gene expression in Arabidopsis thaliana
Source: BMC Plant Biol. 2020 Jun 18;20:281. doi: 10.1186/s12870-020-02487-0 (PMC7301481; doi:10.1186/s12870-020-02487-0)
Supplement: Supplementary file 4 — Additional file 4:Suppl. Table 4. Identities of the genes showing priming-dependent regulation at a threshold of log2 (primed/unprimed) ≥ I 0.5 I and FPKM ≥5 in at least one treatment. log2 (primed/unprimed) values ≥0.5 are highlighted in orange, log2 (primed/unprimed) values ≤ − 0.5 in blue. Genes tested by qPCR for their regulation are highlighted in bright yellow. [file 12870_2020_2487_MOESM4_ESM.xlsx]

## Sheet: Suppl. Tab. 4
Suppl. Tab 4: Identities of the genes showing priming-dependent regulation at a threshold of log2 (primed/unprimed) ≥ I 0.5 I (and FPKM ≥ 5 in at least one treatment)
		FPKM
		lag phase		cold		light			regulation				log2 regulation
	gene_id	C5	P5	T-C	PT-C	T-L	PT-L		P5/C5	PT-C/T-C	PT-L/T-L		P5/C5	PT-C/T-C	PT-L/T-L
prolonged memory effect on the triggering response
lag up + C up + L up	AT5G23411	2.85	10.09	3.54	5.6	4.24	8.63		3.54035	1.58192	2.03538		1.82389	0.661677	1.0253		hypothetical protein
	AT1G53870	2	14.99	15.6	22.35	16.49	24.09		7.495	1.43269	1.46089		2.90593	0.518729	0.546843		LURP-one-like protein (DUF567)
lag down + C down + L down	AT1G13470	11.92	7.39	6.06	4.19	17.52	10.81		0.619966	0.691419	0.617009		-0.689738	-0.532368	-0.696636		hypothetical protein (DUF1262)
lag up + C up	AT1G73260	2.47	17.96	3.41	13.27	11.96	5.95		7.27126	3.8915	0.497492		2.8622	1.96032	-1.00726		kunitz trypsin inhibitor 1
	AT2G29350	11.64	33.57	8.81	18.24	42.36	26.26		2.88402	2.07037	0.619924		1.52808	1.04989	-0.689836		senescence-associated gene 13
	AT3G44300	7.43	29.87	4.62	15.75	7.9	11.07		4.02019	3.40909	1.40127		2.00726	1.76939	0.486731		nitrilase 2
	AT1G16916	3.17	6.59	6.8	11.16	7.78	3.54		2.07886	1.64118	0.455013		1.0558	0.71473	-1.13602		transmembrane protein
	AT2G43510	10.65	24.62	8.75	13.78	36.51	18.32		2.31174	1.57486	0.50178		1.20898	0.655221	-0.994872		trypsin inhibitor protein 1
	AT4G12495	11.86	39.89	33.78	60.51	42.9	13.27		3.36341	1.7913	0.309324		1.74992	0.841004	-1.69281		transmembrane protein
	AT4G23770	6.38	9.06	6.81	9.73	6.87	7.32		1.42006	1.42878	1.0655		0.505955	0.514785	0.0915335		hypothetical protein
	AT5G15581	5.7	8.43	3.49	6.47	8.69	8.41		1.47895	1.85387	0.967779		0.564571	0.890539	-0.0472504		transmembrane protein
	AT5G20790	2.21	6.53	2.53	5.01	3.03	1.2		2.95475	1.98024	0.39604		1.56304	0.985673	-1.33628		transmembrane protein
	AT5G39520	4.05	6.75	3.47	5.85	6.3	5.69		1.66667	1.68588	0.903175		0.736966	0.753501	-0.146923		hypothetical protein (DUF1997)
lag up + L up	AT1G01020	5.58	9.26	9.95	10.76	7.38	10.5		1.6595	1.08141	1.42276		0.730747	0.11291	0.508697		ARV1 family protein
lag down + C down	AT5G59320	45.89	27.17	53.83	31.79	340.94	273.42		0.592068	0.590563	0.801959		-0.756165	-0.759837	-0.318399		lipid transfer protein 3
	ATCG00070	7.37	4.79	6.8	2.07	2.61	3.19		0.649932	0.304412	1.22222		-0.621639	-1.7159	0.289507		photosystem II reaction center protein K precursor
	AT3G29140	6.41	2.99	6.61	4.14	6.59	5.97		0.466459	0.626324	0.905918		-1.10018	-0.67502	-0.142548		hypothetical protein
	AT2G46610	7.12	4.86	9.91	5.57	15.01	11.14		0.682584	0.562059	0.742172		-0.550921	-0.831208	-0.430175		RNA-binding (RRM/RBD/RNP motifs) family protein
	AT4G33310	15.78	8.16	10.46	6.52	33.36	29.74		0.51711	0.623327	0.891487		-0.951456	-0.681939	-0.165715		hypothetical protein
	AT5G47370	22.03	15.51	15.8	9.93	16.54	16.62		0.70404	0.628481	1.00484		-0.506271	-0.670059	0.00696115		Homeobox-leucine zipper protein 4 (HB-4) / HD-ZIP protein
	AT3G16800	15.15	9.99	8.96	4.88	5.34	7.83		0.659406	0.544643	1.46629		-0.600761	-0.876618	0.552173		Protein phosphatase 2C family protein
	AT5G19570	7.31	4.75	7.48	4.5	5.62	5.29		0.649795	0.601604	0.941281		-0.621944	-0.733113	-0.0873024		transmembrane protein
	AT5G09600	19.85	12.39	25.94	17.9	8.15	11.4		0.624181	0.690054	1.39877		-0.679963	-0.535219	0.484162		succinate dehydrogenase 3-1
	AT3G09085	5.23	3.2	6.16	3.66	4.51	4.87		0.611855	0.594156	1.07982		-0.708739	-0.751087	0.110794		transmembrane protein (DUF962)
	AT1G53890	28.78	12.86	9.14	6.34	22.26	16.17		0.446838	0.693654	0.726415		-1.16218	-0.527711	-0.461134		LURP-one-like protein (DUF567)
L down + lag down	AT1G76465	8.44	11.05	12.34	7.32	6.89	3.01		1.30924	0.593193	0.436865		0.388731	-0.753427	-1.19474		hypothetical protein
	AT2G22425	31.94	18.01	44.73	37.04	31.81	22.33		0.56387	0.82808	0.701981		-0.826566	-0.272159	-0.510497		Microsomal signal peptidase 12 kDa subunit (SPC12)
	AT1G25277	6.81	4.31	3.43	3.86	6.34	4.33		0.632893	1.12536	0.682965		-0.659967	0.170392	-0.550116		hypothetical protein
	AT5G05710	10.19	7.06	12.27	10.44	11.81	8.02		0.692836	0.850856	0.679086		-0.529414	-0.233014	-0.558335		Pleckstrin homology (PH) domain superfamily protein
	AT3G45930	26.84	18.62	60.11	53.13	35.83	22.96		0.693741	0.88388	0.640804		-0.527532	-0.178078	-0.642045		Histone superfamily protein
	AT3G16990	6.84	4.51	5.74	5.58	6.63	4.45		0.659357	0.972125	0.671192		-0.600869	-0.0407856	-0.575204		heme oxygenase-like multi-helical
	AT4G11360	7.69	5.4	7.32	7.24	15.56	10.79		0.702211	0.989071	0.693445		-0.510024	-0.015854	-0.528147		RING-H2 finger A1B
	AT3G13910	28.45	15.38	28.27	28.17	31.21	17.1		0.540598	0.996463	0.547901		-0.887373	-0.00511232	-0.868012		hypothetical protein (DUF3511)
	AT1G06010	13.38	9.06	17.71	19.2	16.76	10.32		0.67713	1.08413	0.615752		-0.562495	0.116542	-0.699579		basic leucine zipper/W2 domain protein
	AT3G63215	69.74	48.15	68.9	76.75	67.88	43.43		0.690422	1.11393	0.639806		-0.534451	0.155663	-0.644295		hypothetical protein
	AT1G19960	104.92	62.38	14.6	19.77	114.32	57.95		0.594548	1.35411	0.50691		-0.750134	0.437345	-0.980197		transcription factor
	AT5G52750	20.65	12.5	18.26	16.64	23.33	11.91		0.605327	0.911281	0.510502		-0.724214	-0.134031	-0.970013		Heavy metal transport/detoxification superfamily protein
	AT1G23040	5.47	3.75	2.27	3.37	5.48	3.78		0.685558	1.48458	0.689781		-0.54465	0.570056	-0.53579		hydroxyproline-rich glycoprotein family protein
	AT1G67940	9.97	6.67	5.26	5.65	7.14	4.8		0.669007	1.07414	0.672269		-0.579907	0.103188	-0.57289		non-intrinsic ABC protein 3
	AT1G15790	7.99	4.73	6.95	5.11	13.31	8.82		0.59199	0.735252	0.66266		-0.756355	-0.44369	-0.59366		mediator of RNA polymerase II transcription subunit 15a-like protein
	AT4G17070	9.01	5.98	7.61	5.76	8.93	6.14		0.663707	0.756899	0.68757		-0.591382	-0.401828	-0.540422		peptidyl-prolyl cis-trans isomerase
	AT5G27065	11.14	6.06	3.69	8.98	7.93	5.19		0.543986	2.4336	0.654477		-0.87836	1.28309	-0.611586		hypothetical protein
	AT5G52760	6.68	4.53	4.18	4.25	10.54	3.28		0.678144	1.01675	0.311195		-0.560337	0.0239599	-1.68411		Copper transport protein family
	AT1G56600	87.98	48.56	25.68	18.53	18.86	12.39		0.551944	0.721573	0.656946		-0.857407	-0.470782	-0.606153		galactinol synthase 2
	AT1G25275	118.09	80.71	81.77	95.84	199.27	122.34		0.683462	1.17207	0.613941		-0.549067	0.229056	-0.703828		thionin-like protein
	AT2G20930	17	11.67	16.47	15	24.76	15.94		0.686471	0.910747	0.64378		-0.54273	-0.134878	-0.63536		SNARE-like superfamily protein
	AT2G20930	17	11.67	16.47	15	24.76	15.94		0.686471	0.910747	0.64378		-0.54273	-0.134878	-0.63536		SNARE-like superfamily protein
	AT5G02570	6.97	3.77	16.76	15.62	5.3	3.6		0.54089	0.931981	0.679245		-0.886594	-0.101628	-0.557995		Histone superfamily protein
	AT5G56610	5.57	3.57	4.49	4.67	5.2	3.25		0.640934	1.04009	0.625		-0.641753	0.0567071	-0.678072		Phosphotyrosine protein phosphatases superfamily protein
	AT1G13750	5.6	3.75	3.46	2.42	6.23	3.78		0.669643	0.699422	0.606742		-0.578536	-0.515765	-0.720846		Purple acid phosphatases superfamily protein
	AT2G14560	102.95	63.43	16.49	22.14	327.56	146.36		0.616124	1.34263	0.446819		-0.698707	0.425064	-1.16224		LURP-one-like protein (DUF567)
	AT3G48550	13.68	8.97	14.44	13.82	15.19	8.82		0.655702	0.957064	0.580645		-0.608888	-0.0633131	-0.784271		SHOOT GRAVITROPISM-like protein
	AT1G02920	27.11	17.86	42.24	38.19	32.07	16.9		0.658797	0.904119	0.526972		-0.602093	-0.145415	-0.924201		glutathione S-transferase 7
	AT5G04475	29.63	20.22	30.19	40.04	28.27	19.82		0.682416	1.32627	0.701097		-0.551276	0.407371	-0.512315		hypothetical protein
	AT3G56710	8.21	5.78	2.36	2.67	13.19	9		0.704019	1.13136	0.682335		-0.506313	0.178053	-0.551448		sigma factor binding protein 1
	AT4G30730	14.18	9.41	4.78	20.86	9.81	1.98		0.663611	4.36402	0.201835		-0.591591	2.12566	-2.30875		hypothetical protein
co-regulated by light and cold triggering
up	AT1G08920	3.14	3.9	4.12	6.21	6.64	9.76		1.24204	1.50728	1.46988		0.31271	0.591949	0.555698		ERD (early response to dehydration) six-like 1
	AT1G59218	14.44	8.9	6.33	9.59	4.93	8.95		0.616343	1.51501	1.81542		-0.698194	0.599325	0.8603		Disease resistance protein (CC-NBS-LRR class) family
	AT1G68723	7.73	6.62	3.84	10.08	3.54	5.1		0.856404	2.625	1.44068		-0.223637	1.39232	0.526748		hypothetical protein
	AT2G16630	6.37	5.8	4.01	6.99	7.36	10.71		0.910518	1.74314	1.45516		-0.13524	0.80169	0.541181		Pollen Ole e 1 allergen and extensin family protein
	AT2G28870	4.22	4.01	4.62	7.19	3.84	5.47		0.950237	1.55628	1.42448		-0.0736408	0.638099	0.510435		cyclin-dependent kinase inhibitor SMR1-like protein
	AT2G32530	5.52	6.2	4.2	6.5	4.57	7.01		1.12319	1.54762	1.53392		0.1676	0.63005	0.61722		cellulose synthase-like B3
	AT3G05727	3.77	4.64	7.65	14.65	4.71	8.44		1.23077	1.91503	1.79193		0.29956	0.937369	0.841516		S locus-related glycoprotein 1 (SLR1) binding pollen coat protein family
	AT4G22490	7.27	5.65	4.71	8.59	3.03	10.1		0.777166	1.82378	3.33333		-0.363704	0.866931	1.73697		Bifunctional inhibitor/lipid-transfer protein/seed storage 2S albumin superfamily protein
	AT4G22495	5.32	4.35	2.39	12.72	1.79	5.6		0.817669	5.32218	3.12849		-0.290411	2.41202	1.64547		hypothetical protein
	AT4G22505	4.69	4.27	2.18	9.36	2.52	5.35		0.910448	4.29358	2.12302		-0.135352	2.10218	1.08612		Bifunctional inhibitor/lipid-transfer protein/seed storage 2S albumin superfamily protein
	AT4G22510	16	15.58	20.06	69.8	7.56	20.68		0.97375	3.47956	2.73545		-0.0383767	1.79891	1.45178		transmembrane protein
	AT4G22513	4.72	3.17	6.59	16.24	3.72	7.71		0.67161	2.46434	2.07258		-0.574304	1.3012	1.05143		Bifunctional inhibitor/lipid-transfer protein/seed storage 2S albumin superfamily protein
	AT4G22520	2.21	4.22	4.15	6.28	1.46	6.45		1.9095	1.51325	4.41781		0.933197	0.597653	2.14333		Bifunctional inhibitor/lipid-transfer protein/seed storage 2S albumin superfamily protein
	AT5G02690	8.27	8.86	4.11	6.69	8.44	13.27		1.07134	1.62774	1.57227		0.0994194	0.702868	0.652853		hypothetical protein
	AT5G51390	2.56	2.59	3.22	5.03	3.04	6.03		1.01172	1.56211	1.98355		0.0168083	0.643498	0.988087		hypothetical protein
	ATCG00220	10.34	11.62	12.56	24.85	10.25	19.72		1.12379	1.9785	1.9239		0.168374	0.984409	0.944036		photosystem II reaction center protein M
	ATCG01020	154.86	142.34	114.33	169.89	94.26	138.84		0.919153	1.48596	1.47295		-0.121623	0.571397	0.558706		ribosomal protein L32
down	AT1G72690	4.87	2.92	5.14	3.59	6.33	4.15		0.599589	0.698444	0.655608		-0.737953	-0.517785	-0.609094		neurofilament heavy protein
	AT3G57260	34.8	30.67	49.49	33.31	228.69	113.79		0.881322	0.673065	0.497573		-0.182259	-0.571182	-1.00702		beta-1,3-glucanase 2 (PR2, BGL2)
	AT2G15830	4.94	3.52	5.58	3.76	6.35	3.18		0.712551	0.673835	0.500787		-0.488936	-0.569532	-0.99773		hypothetical protein
	AT5G24580	11.96	11.39	6.95	4.2	16.3	11.11		0.952341	0.604317	0.681595		-0.0704496	-0.726624	-0.553013		Heavy metal transport/detoxification superfamily protein
	AT5G22580	205.75	154.59	90.96	60.61	164.29	91.95		0.751349	0.666337	0.559681		-0.412445	-0.585676	-0.837323		Stress responsive A/B Barrel Domain-containing protein
	AT3G57240	2.48	1.17	5.91	3.52	12.14	5.07		0.471774	0.595601	0.417628		-1.08383	-0.747583	-1.25971		beta-1,3-glucanase 3 (BPL3)
	AT2G35850	4.46	1.52	7.4	2.63	6.24	3.65		0.340807	0.355405	0.584936		-1.55297	-1.49246	-0.77365		transmembrane protein
	AT3G16700	5.28	4.4	10.98	7.36	9.62	6.38		0.833333	0.67031	0.663202		-0.263034	-0.5771	-0.59248		Fumarylacetoacetate (FAA) hydrolase family
	AT5G25190	14.54	14.07	6.72	2.94	11.06	7.62		0.967675	0.4375	0.688969		-0.0474049	-1.19265	-0.537488		Integrase-type DNA-binding superfamily protein
	AT5G02280	14.75	16.06	19.29	13.01	16.99	10.82		1.08881	0.674443	0.636845		0.122757	-0.568232	-0.650985		SNARE-like superfamily protein
	AT2G43570	7.35	5.85	13.77	8.42	34.6	18.24		0.795918	0.611474	0.527168		-0.329308	-0.709636	-0.923666		chitinase
	AT1G76465	8.44	11.05	12.34	7.32	6.89	3.01		1.30924	0.593193	0.436865		0.388731	-0.753427	-1.19474		hypothetical protein
