# Supplementary material for: Cold priming uncouples light- and cold-regulation of gene expression in Arabidopsis thaliana
Source: BMC Plant Biol. 2020 Jun 18;20:281. doi: 10.1186/s12870-020-02487-0 (PMC7301481; doi:10.1186/s12870-020-02487-0)
Supplement: Supplementary file 5 — Additional file 5:Suppl. Table 5. Crude data on the gene ontologies (GO-terms) in the functional enrichment analysis of genes regulated at a threshold of log2 (primed/unprimed) ≥ I 0.5 I and FPKM ≥5 after priming. The table lists (from left to right) the number of genes associated with the GO-term in the query, the number of genes in the query, the number of genes associated with the GO-term in the reference background (TAIR10), the total number of genes used as background, the ratio of genes associated with the respective GO-term relative to the total number of genes analysed in the query (transcriptome) and in the background (reference), the enrichment in the query relative to the reference, the p-value for the significance of enrichment and the false discovery rate (FDR). [file 12870_2020_2487_MOESM5_ESM.xlsx]

## Sheet: Suppl. Tab. 5
Suppl. Tab. 5: Crude data on the gene ontologies (GO-terms) in the functional enrichment analysis
up-regulated in primed plants after cold-triggering
GO_acc	term_type	Term	query item	query total	bg item	bg total	Transcriptome	reference	relative	p-value	FDR	entries
GO:0008219	P	cell death	5	146	194	28362	0.0342466	0.00684014	5.00671	0.0037	0.13	AT2G26560 AT3G12500 AT4G19700 AT4G37990 AT1G73260
GO:0012501	P	programmed cell death	5	146	147	28362	0.0342466	0.00518299	6.60749	0.0011	0.071	AT2G26560 AT3G12500 AT4G19700 AT4G37990 AT1G73260
GO:0042221	P	response to chemical	23	146	2853	28362	0.157534	0.100592	1.56607	0.021	0.55	AT2G38470 AT3G44300 AT2G26560 AT1G08810 AT2G31230 AT2G17500 AT3G02480 AT4G22880 AT4G09820 AT5G24770 AT5G20820 AT3G22231 AT1G73260 AT2G28210 AT4G38850 AT4G19700 AT5G54060 AT1G08920 AT1G74890 AT5G17220 AT3G04720 AT3G12500 AT2G04066
GO:0044711	P	single-organism biosynthetic process	19	146	1735	28362	0.130137	0.0611734	2.12735	0.0016	0.073	AT3G23840 AT3G44300 ATCG00470 AT4G09820 AT2G38470 AT4G22880 AT2G02990 AT4G37990 AT3G09560 AT5G54060 AT2G26400 AT3G22231 AT3G29590 AT2G32530 AT5G17220 AT5G42800 AT1G10060 AT2G26560 AT4G14090
GO:0009719	P	response to endogenous stimulus	16	146	1732	28362	0.109589	0.0610676	1.79455	0.017	0.51	AT4G22880 AT4G09820 AT2G38470 AT1G08810 AT2G31230 AT5G20820 AT3G12500 AT1G08920 AT1G74890 AT5G24770 AT2G17500 AT3G22231 AT4G38850 AT3G04720 AT4G19700 AT5G54060
GO:0009725	P	response to hormone	15	146	1631	28362	0.10274	0.0575065	1.78658	0.022	0.55	AT4G22880 AT4G09820 AT1G08810 AT2G31230 AT5G20820 AT3G12500 AT1G08920 AT1G74890 AT5G24770 AT2G17500 AT3G22231 AT4G38850 AT3G04720 AT4G19700 AT5G54060
GO:0009611	P	response to wounding	6	146	217	28362	0.0410959	0.00765108	5.37125	0.001	0.071	AT4G22880 AT5G24770 AT1G73260 AT3G44260 AT3G12500 AT2G02990
GO:0009753	P	response to jasmonic acid	5	146	225	28362	0.0342466	0.00793315	4.31689	0.0067	0.23	AT4G22880 AT4G09820 AT1G08810 AT2G31230 AT5G20820 AT3G12500 AT1G08920 AT1G74890 AT5G24770 AT2G17500 AT3G22231 AT4G38850 AT3G04720 AT4G19700 AT5G54060
GO:0046283	P	anthocyanin-containing compound metabolic process	8	146	48	28362	0.0547945	0.00169241	32.3767	4.5e-10	4.1e-07	AT4G22880 AT4G09820 AT2G02990 AT3G29590 AT5G17220 AT5G42800 AT4G14090 AT5G54060
GO:0009718	P	anthocyanin-containing compound biosynthetic process	7	146	32	28362	0.0479452	0.00112827	42.4944	1.1e-09	4.9e-07	AT4G22880 AT4G14090 AT4G09820 AT3G29590 AT5G42800 AT2G02990 AT5G54060
GO:0009813	P	flavonoid biosynthetic process	8	146	93	28362	0.0547945	0.00327904	16.7106	5.3e-08	1.6e-05	AT4G22880 AT4G09820 AT2G02990 AT3G29590 AT5G17220 AT5G42800 AT4G14090 AT5G54060
GO:0009812	P	flavonoid metabolic process	8	146	109	28362	0.0547945	0.00384317	14.2576	1.7e-07	3.8e-05	AT4G22880 AT4G09820 AT2G02990 AT3G29590 AT5G17220 AT5G42800 AT4G14090 AT5G54060
GO:0046148	P	pigment biosynthetic process	8	146	148	28362	0.0547945	0.00521825	10.5006	1.5e-06	0.00027	AT4G22880 AT4G09820 AT2G02990 AT3G29590 AT5G17220 AT5G42800 AT4G14090 AT5G54060
GO:0042440	P	pigment metabolic process	8	146	181	28362	0.0547945	0.00638178	8.58609	6.2e-06	0.00094	AT4G22880 AT4G09820 AT2G02990 AT3G29590 AT5G17220 AT5G42800 AT4G14090 AT5G54060
GO:0019748	P	secondary metabolic process	6	146	492	28362	0.0410959	0.0173472	2.36903	0.044	0.9	AT4G22880 AT4G09820 AT2G38470 AT4G37990 AT5G17220 AT4G14090
GO:0009267	P	cellular response to starvation	5	146	153	28362	0.0342466	0.00539454	6.34837	0.0014	0.072	AT2G38470 AT3G44300 AT2G26560 AT1G08810 AT2G31230 AT2G17500 AT3G02480 AT4G22880 AT4G09820 AT5G24770 AT5G20820 AT3G22231 AT1G73260 AT2G28210 AT4G38850 AT4G19700 AT5G54060 AT1G08920 AT1G74890 AT5G17220 AT3G04720 AT3G12500 AT2G04066
GO:0042594	P	response to starvation	5	146	162	28362	0.0342466	0.00571187	5.99569	0.0017	0.074	AT5G24770 AT4G22880 AT5G54060 AT4G09820 AT1G08810
GO:0006950	P	response to stress	27	146	3506	28362	0.184932	0.123616	1.49601	0.021	0.55	AT2G38470 AT3G09560 AT3G44260 AT2G26560 AT5G48850 AT3G49580 AT1G08810 AT5G58480 AT5G24770 AT1G59218 AT2G29350 AT3G02480 AT4G22880 AT3G49110 AT2G31230 AT3G55880 AT3G05727 AT3G22231 AT1G73260 AT3G16670 AT4G19700 AT2G43510 AT1G08920 AT4G37990 AT3G04720 AT3G12500 AT2G02990
GO:0031668	P	cellular response to extracellular stimulus	6	146	204	28362	0.0410959	0.00719272	5.71354	0.00077	0.063	AT3G08860 AT5G48850 AT3G49580 AT3G09560 AT3G55880 AT2G02990
GO:0071496	P	cellular response to external stimulus	6	146	208	28362	0.0410959	0.00733376	5.60366	0.00085	0.064	AT3G08860 AT5G48850 AT3G49580 AT3G09560 AT3G55880 AT2G02990
GO:0009991	P	response to extracellular stimulus	6	146	225	28362	0.0410959	0.00793315	5.18027	0.0013	0.071	AT3G08860 AT5G48850 AT3G49580 AT3G09560 AT3G55880 AT2G02990
GO:0009605	P	response to external stimulus	21	146	1582	28362	0.143836	0.0557789	2.57868	7e-05	0.0091	AT3G08860 AT5G48850 AT3G49580 AT2G38470 AT3G49110 AT5G24770 AT4G19700 AT3G12500 AT4G37990 AT3G09560 AT3G55880 AT3G05727 AT3G22231 AT3G44300 AT1G73260 AT2G43510 AT2G29350 AT3G04720 AT2G26560 AT3G44260 AT2G02990
GO:0006952	P	defense response	17	146	1566	28362	0.116438	0.0552147	2.10883	0.0031	0.12	AT3G05727 AT2G43510 AT2G38470 AT3G49110 AT2G31230 AT2G26560 AT3G12500 AT5G58480 AT4G37990 AT5G24770 AT1G59218 AT3G22231 AT1G73260 AT2G29350 AT3G04720 AT4G19700 AT3G44260
GO:0098542	P	defense response to other organism	13	146	936	28362	0.0890411	0.0330019	2.69806	0.0012	0.071	AT3G05727 AT2G43510 AT2G38470 AT3G49110 AT5G24770 AT4G19700 AT3G12500 AT3G22231 AT1G73260 AT2G29350 AT3G04720 AT2G26560 AT3G44260
GO:0043207	P	response to external biotic stimulus	15	146	1212	28362	0.10274	0.0427332	2.40421	0.0016	0.073	AT3G05727 AT2G43510 AT2G38470 AT3G49110 AT5G24770 AT4G19700 AT3G12500 AT4G37990 AT3G22231 AT3G44300 AT1G73260 AT2G29350 AT3G04720 AT2G26560 AT3G44260
GO:0051707	P	response to other organism	15	146	1210	28362	0.10274	0.0426627	2.40819	0.0016	0.073	AT3G05727 AT2G43510 AT2G38470 AT3G49110 AT5G24770 AT4G19700 AT3G12500 AT4G37990 AT3G22231 AT3G44300 AT1G73260 AT2G29350 AT3G04720 AT2G26560 AT3G44260
GO:0009607	P	response to biotic stimulus	15	146	1253	28362	0.10274	0.0441788	2.32554	0.0022	0.091	AT3G05727 AT2G43510 AT2G38470 AT3G49110 AT5G24770 AT4G19700 AT3G12500 AT4G37990 AT3G22231 AT3G44300 AT1G73260 AT2G29350 AT3G04720 AT2G26560 AT3G44260
GO:0051704	P	multi-organism process	15	146	1631	28362	0.10274	0.0575065	1.78658	0.022	0.55	AT3G05727 AT2G43510 AT2G38470 AT3G49110 AT5G24770 AT4G19700 AT3G12500 AT4G37990 AT3G22231 AT3G44300 AT1G73260 AT2G29350 AT3G04720 AT2G26560 AT3G44260
GO:0050832	P	defense response to fungus	8	146	504	28362	0.0547945	0.0177703	3.0835	0.005	0.17	AT3G05727 AT2G43510 AT2G38470 AT3G49110 AT4G19700 AT3G22231 AT3G04720 AT3G12500
GO:0009620	P	response to fungus	9	146	573	28362	0.0616438	0.0202031	3.05121	0.0032	0.12	AT3G05727 AT2G43510 AT2G38470 AT3G49110 AT4G19700 AT3G22231 AT1G73260 AT3G04720 AT3G12500
GO:0042742	P	defense response to bacterium	6	146	354	28362	0.0410959	0.0124815	3.29255	0.011	0.35	AT2G38470 AT3G49110 AT1G73260 AT3G44260 AT3G04720 AT4G19700
GO:0009617	P	response to bacterium	9	146	441	28362	0.0616438	0.015549	3.9645	0.00054	0.049	AT2G38470 AT3G49110 AT4G37990 AT3G22231 AT3G44300 AT1G73260 AT3G44260 AT3G04720 AT4G19700
GO:0006955	P	immune response	5	146	333	28362	0.0342466	0.0117411	2.91682	0.03	0.72	AT3G12500 AT3G04720 AT2G26560 AT4G37990 AT3G49110
GO:0002376	P	immune system process	5	146	369	28362	0.0342466	0.0130104	2.63225	0.044	0.9	AT3G12500 AT3G04720 AT2G26560 AT4G37990 AT3G49110
GO:0045087	P	innate immune response	5	146	323	28362	0.0342466	0.0113885	3.00712	0.027	0.66	AT3G12500 AT3G04720 AT2G26560 AT4G37990 AT3G49110
down-regulated in primed plants after cold-triggering
GO_acc	term_type	Term	query item	query total	bg item	bg total	Transcriptome	reference	relative	p-value	FDR	entries
GO:0051234	P	establishment of localization	21	135	2406	28362	0.155556	0.0848318	1.83369	0.0051	0.31	AT5G50440 AT1G52190 AT3G16240 AT1G29500 AT1G80760 AT5G59320 AT1G62500 AT1G27695 AT1G75500 AT5G19530 AT5G57685 AT1G29440 AT4G12030 AT1G56430 AT1G16390 AT3G18280 AT1G03550 AT3G47420 AT4G03510 AT4G28390 AT5G24580
GO:1902578	P	single-organism localization	15	135	1040	28362	0.111111	0.0366688	3.03013	0.00015	0.037	AT5G50440 AT3G16240 AT1G29500 AT5G59320 AT1G62500 AT1G27695 AT5G19530 AT5G57685 AT1G29440 AT1G56430 AT3G18280 AT1G75500 AT3G47420 AT4G03510 AT4G28390
GO:0006810	P	transport	21	135	2391	28362	0.155556	0.0843029	1.8452	0.0047	0.31	AT5G50440 AT1G52190 AT3G16240 AT1G29500 AT1G80760 AT5G59320 AT1G62500 AT1G27695 AT1G75500 AT5G19530 AT5G57685 AT1G29440 AT4G12030 AT1G56430 AT1G16390 AT3G18280 AT1G03550 AT3G47420 AT4G03510 AT4G28390 AT5G24580
GO:0044765	P	single-organism transport	15	135	1004	28362	0.111111	0.0353995	3.13878	0.0001	0.037	AT5G50440 AT3G16240 AT1G29500 AT5G59320 AT1G62500 AT1G27695 AT5G19530 AT5G57685 AT1G29440 AT1G56430 AT3G18280 AT1G75500 AT3G47420 AT4G03510 AT4G28390
GO:0071702	P	organic substance transport	12	135	1234	28362	0.0888889	0.0435089	2.043	0.015	0.78	AT5G50440 AT3G16240 AT5G59320 AT1G62500 AT1G27695 AT5G57685 AT1G52190 AT3G18280 AT1G03550 AT3G47420 AT4G03510 AT4G28390
GO:0040007	P	growth	12	135	678	28362	0.0888889	0.0239052	3.71839	0.00011	0.037	AT4G25420 AT1G56430 AT1G29500 AT2G40610 AT5G47370 AT2G46690 AT1G75500 AT5G19530 AT1G29440 AT3G16800 AT1G20190 AT1G70710
GO:0048589	P	developmental growth	9	135	458	28362	0.0666667	0.0161484	4.12838	0.0004	0.075	AT4G25420 AT1G29500 AT2G40610 AT5G47370 AT1G75500 AT1G56430 AT1G29440 AT5G19530 AT1G20190
GO:0016049	P	cell growth	8	135	428	28362	0.0592593	0.0150906	3.9269	0.0012	0.13	AT4G25420 AT2G40610 AT5G47370 AT1G75500 AT1G56430 AT5G19530 AT1G20190 AT1G70710
GO:0032989	P	cellular component morphogenesis	7	135	436	28362	0.0518519	0.0153727	3.37299	0.0053	0.31	AT4G25420 AT2G40610 AT5G47370 AT1G75500 AT1G56430 AT5G19530 AT1G20190
GO:0009826	P	unidimensional cell growth	7	135	296	28362	0.0518519	0.0104365	4.96832	0.00062	0.094	AT4G25420 AT2G40610 AT5G47370 AT1G75500 AT1G56430 AT5G19530 AT1G20190
GO:0009734	P	auxin-activated signaling pathway	5	135	190	28362	0.037037	0.0066991	5.52865	0.0024	0.23	AT2G46690 AT1G29440 AT1G75500 AT1G29500 AT5G47370
GO:0071365	P	cellular response to auxin stimulus	5	135	206	28362	0.037037	0.00726324	5.09924	0.0034	0.26	AT2G46690 AT1G29440 AT1G75500 AT1G29500 AT5G47370
up-regulated in primed plants after light-triggering
GO_acc	term_type	Term	query item	query total	bg item	bg total	Transcriptome	reference	relative	p-value	FDR	entries
GO:0071840	P	cellular component organization or biogenesis	121	614	2812	28362	0.197068	0.0991467	1.98764	5.1e-13	6.2e-10	AT5G15020 AT1G72440 AT4G02290 AT3G20780 AT5G54380 AT1G50410 AT2G06850 AT4G19020 AT3G20540 AT3G08850 AT1G50000 AT3G55340 AT1G29940 AT1G77300 AT3G49250 AT2G46020 AT5G44800 AT5G04240 AT3G01040 AT1G13120 AT5G07290 AT1G15940 AT3G52250 AT3G57300 AT5G55310 AT2G39700 AT2G24120 AT4G09680 AT3G12810 AT5G42400 AT2G28290 AT2G28520 AT3G16800 AT3G01320 AT1G13220 AT1G17580 AT1G10450 AT2G31970 AT3G61320 AT1G24190…
GO:0016043	P	cellular component organization	115	614	2456	28362	0.187296	0.0865947	2.16291	9.9e-15	1.8e-11	AT5G15020 AT1G72440 AT4G02290 AT3G20780 AT5G54380 AT1G50410 AT4G19020 AT3G20540 AT3G08850 AT2G06850 AT3G55340 AT1G77300 AT3G49250 AT2G46020 AT5G44800 AT5G04240 AT3G01040 AT1G13120 AT5G07290 AT1G15940 AT3G52250 AT3G57300 AT5G55310 AT2G39700 AT2G24120 AT4G09680 AT3G12810 AT5G42400 AT2G28290 AT2G28520 AT3G16800 AT3G01320 AT1G13220 AT1G17580 AT1G10450 AT2G31970 AT3G61320 AT1G24190 AT5G17020 AT5G40450…
GO:0006996	P	organelle organization	79	614	1335	28362	0.128664	0.04707	2.73347	3.8e-15	1.4e-11	AT5G15020 AT1G72440 AT3G20780 AT5G19310 AT4G31210 AT1G50410 AT3G60740 AT1G66840 AT5G18620 AT5G50780 AT1G59820 AT1G61000 AT1G10450 AT2G31970 AT3G61320 AT1G29170 AT1G24190 AT5G65930 AT3G55340 AT1G13220 AT4G19020 AT5G40450 AT5G38150 AT1G68790 AT3G48430 AT3G20540 AT5G61960 AT3G07160 AT2G27170 AT1G51450 AT3G07100 AT4G33240 AT5G51200 AT5G67320 AT5G65770 AT1G77300 AT5G38880 AT2G46180 AT1G15510 AT3G29100…
GO:0051276	P	chromosome organization	39	614	482	28362	0.0635179	0.0169946	3.73754	1.2e-11	1.1e-08	AT5G15020 AT3G20780 AT5G55310 AT1G50410 AT5G18620 AT5G50780 AT1G10450 AT2G31970 AT1G24190 AT4G19020 AT1G31360 AT2G28290 AT3G48430 AT5G42400 AT2G27170 AT1G51450 AT5G67320 AT1G77300 AT3G49250 AT5G44800 AT5G04240 AT1G65440 AT2G17930 AT1G70060 AT1G15940 AT3G52250 AT3G57300 AT5G19310 AT2G46020 AT2G36490 AT1G63990 AT1G77600 AT3G12810 AT1G05830 AT4G31210 AT4G09680 AT1G16710 AT2G13370 AT3G01320
GO:0006325	P	chromatin organization	30	614	322	28362	0.0488599	0.0113532	4.30362	1.4e-10	3.6e-08	AT5G15020 AT5G55310 AT1G50410 AT5G18620 AT5G50780 AT1G10450 AT1G24190 AT4G19020 AT3G48430 AT5G42400 AT1G51450 AT5G67320 AT1G77300 AT3G49250 AT5G44800 AT5G04240 AT1G65440 AT2G17930 AT1G70060 AT3G52250 AT3G57300 AT5G19310 AT2G46020 AT2G36490 AT3G12810 AT1G05830 AT2G28290 AT1G16710 AT2G13370 AT3G01320
GO:0016569	P	covalent chromatin modification	25	614	228	28362	0.0407166	0.00803893	5.06493	2.2e-10	4.5e-08	AT5G15020 AT1G50410 AT5G18620 AT5G50780 AT1G10450 AT1G24190 AT4G19020 AT3G48430 AT5G42400 AT1G51450 AT5G67320 AT1G77300 AT5G44800 AT5G04240 AT2G17930 AT1G70060 AT3G52250 AT3G57300 AT5G19310 AT2G46020 AT3G12810 AT1G05830 AT1G16710 AT2G13370 AT3G01320
GO:0006306	P	DNA methylation	6	614	58	28362	0.00977199	0.00204499	4.7785	0.0023	0.049	AT2G36490 AT5G04560 AT1G50410 AT5G50780 AT3G49250 AT4G19020
GO:0006305	P	DNA alkylation	6	614	58	28362	0.00977199	0.00204499	4.7785	0.0023	0.049	AT2G36490 AT5G04560 AT1G50410 AT5G50780 AT3G49250 AT4G19020
GO:0016570	P	histone modification	15	614	142	28362	0.02443	0.0050067	4.87946	1.4e-06	0.00013	AT5G15020 AT3G48430 AT1G70060 AT5G42400 AT3G52250 AT5G67320 AT1G05830 AT1G51450 AT1G10450 AT2G17930 AT1G77300 AT1G24190 AT3G01320 AT5G04240 AT1G16710
GO:0016575	P	histone deacetylation	7	614	23	28362	0.0114007	0.000810944	14.0585	2.5e-06	0.00022	AT5G15020 AT1G70060 AT3G52250 AT5G67320 AT1G10450 AT1G24190 AT3G01320
GO:0006338	P	chromatin remodeling	5	614	40	28362	0.00814332	0.00141034	5.77402	0.0026	0.053	AT2G28290 AT3G57300 AT5G18620 AT5G55310 AT2G46020
GO:0032502	P	developmental process	127	614	3233	28362	0.20684	0.113991	1.81454	4.8e-11	2.2e-08	AT1G72440 AT3G20780 AT4G03550 AT1G68870 AT5G45140 AT3G22420 AT5G40160 AT1G65010 AT4G33240 AT5G45300 AT4G08480 AT3G08850 AT1G55325 AT5G13170 AT5G49030 AT1G29940 AT2G26910 AT3G04340 AT5G04240 AT3G01040 AT1G13120 AT1G15940 AT3G52250 AT3G57300 AT5G54380 AT2G34780 AT2G35340 AT5G35750 AT3G12810 AT5G46690 AT2G28290 AT3G48520 AT4G13560 AT4G26150 AT3G13530 AT5G37190 AT1G17580 AT2G31340 AT1G28420 AT4G15880…
GO:0048856	P	anatomical structure development	124	614	3146	28362	0.201954	0.110923	1.82067	7.1e-11	2.2e-08	AT1G72440 AT3G20780 AT4G03550 AT5G45140 AT3G22420 AT5G40160 AT1G65010 AT4G33240 AT5G45300 AT4G08480 AT3G08850 AT1G55325 AT5G13170 AT5G49030 AT1G29940 AT2G26910 AT3G04340 AT5G04240 AT3G01040 AT1G13120 AT1G15940 AT3G52250 AT3G57300 AT5G54380 AT2G34780 AT2G35340 AT5G35750 AT3G12810 AT5G46690 AT2G28290 AT3G48520 AT4G13560 AT4G26150 AT3G13530 AT5G37190 AT1G17580 AT2G31340 AT1G28420 AT4G15880 AT3G23070…
GO:0044707	P	single-multicellular organism process	115	614	2875	28362	0.187296	0.101368	1.84769	1.8e-10	4.1e-08	AT1G72440 AT3G20780 AT4G03550 AT5G45140 AT3G22420 AT5G40160 AT1G65010 AT4G33240 AT5G45300 AT4G08480 AT3G08850 AT5G13170 AT5G49030 AT1G29940 AT2G26910 AT3G04340 AT5G04240 AT3G01040 AT1G13120 AT5G02760 AT3G52250 AT3G57300 AT5G54380 AT2G34780 AT2G35340 AT5G35750 AT3G12810 AT5G46690 AT2G28290 AT3G48520 AT4G13560 AT4G26150 AT3G13530 AT5G37190 AT1G17580 AT2G31340 AT1G28420 AT4G15880 AT3G23070 AT3G55200…
GO:0048731	P	system development	84	614	1929	28362	0.136808	0.0680135	2.01148	2e-09	3.6e-07	AT5G56860 AT3G05120 AT5G40160 AT2G31340 AT5G19310 AT1G70070 AT3G61780 AT4G24560 AT3G60740 AT1G28420 AT5G18620 AT4G15880 AT5G35750 AT1G10570 AT3G55200 AT5G64390 AT2G35340 AT1G65010 AT1G07490 AT4G15180 AT5G45300 AT3G48430 AT1G30810 AT3G18110 AT1G12430 AT2G01505 AT2G17780 AT3G08850 AT1G13120 AT1G51450 AT5G13170 AT5G20490 AT5G49030 AT4G00450 AT1G77300 AT2G32700 AT3G63070 AT3G16785 AT5G16560 AT3G04340…
GO:0000003	P	reproduction	82	614	1721	28362	0.13355	0.0606798	2.20091	5.5e-11	2.2e-08	AT5G56860 AT3G05120 AT5G40160 AT2G31340 AT5G19310 AT1G70070 AT3G01040 AT4G24560 AT4G38350 AT3G60740 AT1G28420 AT5G18620 AT4G15880 AT5G35750 AT1G10570 AT3G55200 AT2G31970 AT5G64390 AT3G63070 AT1G65010 AT5G17020 AT2G48160 AT4G15180 AT5G43900 AT3G48430 AT1G30810 AT3G18110 AT5G61960 AT3G07160 AT3G08850 AT1G13120 AT2G27170 AT1G51450 AT3G07100 AT5G13170 AT5G20490 AT5G49030 AT4G00450 AT1G77300 AT2G32700…
GO:0003006	P	developmental process involved in reproduction	75	614	1496	28362	0.12215	0.0527466	2.31578	4.4e-11	2.2e-08	AT5G56860 AT3G05120 AT5G40160 AT2G31340 AT1G70070 AT3G01040 AT4G24560 AT4G38350 AT3G60740 AT1G28420 AT5G18620 AT4G15880 AT5G35750 AT1G10570 AT3G55200 AT5G64390 AT3G63070 AT1G65010 AT5G17020 AT4G15180 AT5G43900 AT3G48430 AT1G30810 AT3G18110 AT5G42400 AT3G07160 AT3G08850 AT1G13120 AT1G51450 AT5G13170 AT5G20490 AT5G49030 AT4G00450 AT1G77300 AT2G32700 AT5G16560 AT3G04340 AT5G04240 AT3G11540 AT5G04560…
GO:0044702	P	single organism reproductive process	71	614	1544	28362	0.115635	0.054439	2.12412	5.1e-09	7.8e-07	AT5G56860 AT3G05120 AT5G40160 AT2G31340 AT1G70070 AT3G01040 AT4G24560 AT3G60740 AT1G28420 AT4G15880 AT5G35750 AT3G55200 AT2G31970 AT5G64390 AT3G63070 AT1G65010 AT5G17020 AT2G48160 AT5G43900 AT3G18110 AT5G61960 AT3G07160 AT3G08850 AT1G13120 AT2G27170 AT1G51450 AT3G07100 AT5G13170 AT5G20490 AT5G49030 AT1G77300 AT2G32700 AT5G16560 AT3G04340 AT4G13560 AT5G65930 AT3G11540 AT5G04560 AT1G17580 AT5G07290…
GO:0048608	P	reproductive structure development	67	614	1265	28362	0.109121	0.0446019	2.44654	6e-11	2.2e-08	AT5G56860 AT3G05120 AT5G40160 AT2G31340 AT1G70070 AT3G61780 AT4G24560 AT3G60740 AT1G28420 AT5G18620 AT4G15880 AT5G35750 AT1G10570 AT3G55200 AT5G64390 AT3G63070 AT1G65010 AT4G15180 AT5G43900 AT3G48430 AT1G30810 AT3G18110 AT5G42400 AT3G08850 AT1G13120 AT1G51450 AT5G13170 AT5G20490 AT5G49030 AT4G00450 AT1G77300 AT2G32700 AT5G16560 AT3G04340 AT5G04240 AT3G11540 AT5G04560 AT1G17580 AT2G48160 AT3G52250…
GO:0090567	P	reproductive shoot system development	32	614	533	28362	0.0521173	0.0187928	2.77326	5.9e-07	5.7e-05	AT5G56860 AT3G05120 AT3G63070 AT1G17580 AT4G24560 AT1G28420 AT4G15880 AT5G35750 AT3G55200 AT5G64390 AT1G65010 AT5G42400 AT5G20490 AT5G49030 AT1G77300 AT2G32700 AT5G16560 AT4G15180 AT3G11540 AT5G43900 AT2G48160 AT3G52250 AT3G02260 AT4G39400 AT1G52150 AT3G12810 AT2G28290 AT3G48520 AT5G61380 AT1G16710 AT4G26150 AT5G23150
GO:0010228	P	vegetative to reproductive phase transition of meristem	14	614	187	28362	0.0228013	0.00659333	3.45824	0.00011	0.0046	AT3G48430 AT1G30810 AT5G42400 AT1G10570 AT1G28420 AT5G18620 AT1G51450 AT3G22420 AT3G57300 AT4G00450 AT5G04240 AT1G20960 AT1G67580 AT4G15180
GO:0009908	P	flower development	31	614	520	28362	0.0504886	0.0183344	2.75376	1e-06	9.6e-05	AT5G56860 AT3G05120 AT3G63070 AT1G17580 AT4G24560 AT1G28420 AT4G15880 AT5G35750 AT3G55200 AT5G64390 AT1G65010 AT5G42400 AT5G20490 AT5G49030 AT1G77300 AT2G32700 AT5G16560 AT4G15180 AT3G11540 AT5G43900 AT2G48160 AT3G52250 AT4G39400 AT1G52150 AT3G12810 AT2G28290 AT3G48520 AT5G61380 AT1G16710 AT4G26150 AT5G23150
GO:0048467	P	gynoecium development	10	614	89	28362	0.0162866	0.003138	5.19013	4.9e-05	0.0025	AT1G17580 AT1G52150 AT3G48520 AT5G43900 AT3G55200 AT5G20490 AT5G49030 AT1G77300 AT5G16560 AT4G15180
GO:0009790	P	embryo development	28	614	571	28362	0.0456026	0.0201326	2.26512	9.4e-05	0.0042	AT3G14900 AT5G40160 AT2G31340 AT1G70070 AT3G60740 AT3G18110 AT3G08850 AT1G13120 AT1G51450 AT5G13170 AT2G32700 AT3G04340 AT4G13560 AT3G61780 AT5G04560 AT4G03240 AT4G00060 AT3G17520 AT2G34780 AT1G20960 AT2G35340 AT1G50030 AT1G36160 AT2G25660 AT1G55350 AT3G13530 AT1G55040 AT4G23660
GO:0048869	P	cellular developmental process	43	614	1001	28362	0.0700326	0.0352937	1.98428	3e-05	0.0017	AT1G72440 AT3G20780 AT5G54380 AT5G56860 AT5G64390 AT5G17020 AT4G32730 AT5G43900 AT3G48430 AT3G07160 AT5G20490 AT2G06850 AT5G65930 AT3G01040 AT2G32700 AT2G31070 AT5G16560 AT5G04240 AT1G66230 AT3G11540 AT1G17580 AT1G15940 AT5G64070 AT5G18410 AT2G31960 AT5G19310 AT3G02260 AT2G39700 AT4G18390 AT1G19520 AT4G39400 AT4G03550 AT1G52150 AT3G12810 AT5G13000 AT2G36850 AT1G55350 AT3G28430 AT3G13530 AT4G26150…
GO:2000026	P	regulation of multicellular organismal development	24	614	442	28362	0.0390879	0.0155842	2.50817	6.8e-05	0.0033	AT5G37190 AT5G56860 AT4G15880 AT5G35750 AT5G64390 AT5G45300 AT5G42400 AT1G55325 AT1G77300 AT2G32700 AT4G00450 AT4G39400 AT5G02760 AT3G52250 AT4G39850 AT1G67580 AT4G18390 AT1G50030 AT3G12810 AT1G55350 AT3G13530 AT5G04240 AT4G26150 AT5G23150
GO:0048831	P	regulation of shoot system development	15	614	204	28362	0.02443	0.00719272	3.39648	7.4e-05	0.0036	AT5G45300 AT5G56860 AT5G42400 AT4G39400 AT3G12810 AT5G02760 AT3G52250 AT1G55350 AT4G15880 AT5G35750 AT1G77300 AT5G64390 AT4G26150 AT2G32700 AT5G23150
GO:0009791	P	post-embryonic development	76	614	1576	28362	0.123779	0.0555673	2.22754	1.8e-10	4.1e-08	AT5G37190 AT5G56860 AT3G05120 AT5G40160 AT2G31340 AT5G19310 AT1G70070 AT3G61780 AT4G24560 AT3G60740 AT1G28420 AT5G18620 AT4G15880 AT5G35750 AT1G10570 AT3G55200 AT5G64390 AT2G35340 AT1G65010 AT4G15180 AT5G43900 AT3G48430 AT1G30810 AT3G18110 AT5G42400 AT2G17780 AT3G08850 AT1G13120 AT1G51450 AT5G13170 AT5G20490 AT5G49030 AT4G00450 AT1G77300 AT2G32700 AT5G16560 AT3G04340 AT5G04240 AT3G11540 AT5G04560…
GO:0048367	P	shoot system development	45	614	896	28362	0.0732899	0.0315916	2.31992	4.1e-07	4e-05	AT1G17580 AT3G05120 AT3G63070 AT5G56860 AT4G24560 AT1G28420 AT4G15880 AT5G35750 AT3G55200 AT5G64390 AT1G65010 AT1G07490 AT5G45300 AT3G48430 AT5G42400 AT1G51450 AT5G13170 AT5G20490 AT5G49030 AT1G77300 AT2G32700 AT5G16560 AT4G15180 AT3G11540 AT1G59820 AT5G43900 AT2G48160 AT5G02760 AT3G52250 AT2G31070 AT5G52300 AT4G03550 AT3G02260 AT4G18390 AT4G39400 AT1G52150 AT1G36160 AT3G12810 AT1G55350 AT2G28290…
GO:0050793	P	regulation of developmental process	33	614	627	28362	0.0537459	0.022107	2.43117	5.8e-06	0.00043	AT5G37190 AT5G56860 AT5G54380 AT1G28420 AT4G15880 AT5G35750 AT5G64390 AT5G45300 AT5G42400 AT3G07160 AT1G55325 AT1G77300 AT2G32700 AT2G31070 AT4G00450 AT4G39400 AT5G02760 AT3G52250 AT4G39850 AT2G31960 AT4G03550 AT1G67580 AT4G18390 AT1G50030 AT1G52150 AT3G12810 AT5G13000 AT2G36850 AT1G55350 AT3G13530 AT5G04240 AT4G26150 AT5G23150
GO:0009653	P	anatomical structure morphogenesis	41	614	919	28362	0.0667752	0.0324025	2.0608	2e-05	0.0012	AT1G17580 AT3G05120 AT3G20780 AT5G19310 AT4G39400 AT5G64390 AT5G17020 AT3G48430 AT4G33495 AT3G07160 AT1G51450 AT5G20490 AT2G06850 AT1G77300 AT2G31070 AT5G16560 AT5G04240 AT5G65930 AT3G01040 AT5G43900 AT2G34680 AT5G64070 AT5G18410 AT2G31960 AT5G54380 AT2G34780 AT3G02260 AT2G39700 AT2G46020 AT4G18390 AT4G03550 AT1G52150 AT1G36160 AT3G12810 AT5G13000 AT2G36850 AT1G55350 AT2G28290 AT3G13530 AT4G38600…
GO:0048518	P	positive regulation of biological process	38	614	881	28362	0.0618893	0.0310627	1.9924	8e-05	0.0038	AT3G05120 AT4G19530 AT1G64790 AT4G39400 AT5G07290 AT5G18620 AT5G50780 AT4G15880 AT5G09410 AT5G64390 AT1G29170 AT4G32730 AT1G32750 AT5G61960 AT3G08850 AT1G20980 AT1G77300 AT2G32700 AT3G07500 AT1G65440 AT5G35210 AT5G21160 AT3G52250 AT3G57300 AT4G39850 AT1G21580 AT4G03550 AT1G15780 AT2G46020 AT4G18390 AT4G18760 AT1G50030 AT2G36490 AT2G32250 AT5G18410 AT1G55350 AT1G33520 AT3G28430
GO:0007049	P	cell cycle	29	614	558	28362	0.0472313	0.0196742	2.40067	2.7e-05	0.0016	AT5G09870 AT3G20780 AT4G28080 AT3G60740 AT5G07290 AT2G31970 AT4G32730 AT5G61960 AT3G07160 AT2G27170 AT3G07100 AT3G55340 AT3G05380 AT1G61000 AT5G38880 AT2G32540 AT1G15940 AT2G34680 AT2G28870 AT2G34780 AT2G35630 AT1G67580 AT1G63990 AT1G77600 AT2G36850 AT1G55350 AT3G13530 AT2G32530 AT4G38600
GO:0022402	P	cell cycle process	23	614	370	28362	0.0374593	0.0130456	2.87141	1.3e-05	0.0009	AT5G09870 AT3G20780 AT3G60740 AT5G07290 AT2G31970 AT4G32730 AT5G61960 AT3G07160 AT2G27170 AT3G07100 AT3G55340 AT1G61000 AT5G38880 AT2G32540 AT1G15940 AT2G34680 AT1G63990 AT2G34780 AT2G35630 AT1G77600 AT1G55350 AT2G32530 AT4G38600
GO:0051128	P	regulation of cellular component organization	23	614	286	28362	0.0374593	0.0100839	3.71476	2.3e-07	2.6e-05	AT4G03550 AT5G07290 AT3G48430 AT5G61960 AT3G07160 AT3G08850 AT1G77300 AT3G49250 AT1G13120 AT4G03240 AT3G52250 AT5G18410 AT2G31960 AT5G54380 AT2G05170 AT1G29170 AT1G50030 AT2G36490 AT5G13000 AT2G36850 AT1G55350 AT3G28430 AT3G13530
GO:0000902	P	cell morphogenesis	25	614	402	28362	0.0407166	0.0141739	2.87265	5.7e-06	0.00043	AT1G17580 AT3G20780 AT5G19310 AT4G39400 AT5G17020 AT3G48430 AT3G07160 AT5G20490 AT2G06850 AT5G65930 AT5G04240 AT3G01040 AT5G43900 AT5G64070 AT5G18410 AT2G31960 AT5G54380 AT3G02260 AT2G39700 AT5G13000 AT2G36850 AT4G03550 AT3G13530 AT4G38600 AT3G03110
GO:0016049	P	cell growth	23	614	428	28362	0.0374593	0.0150906	2.48229	0.00011	0.0047	AT1G17580 AT5G54380 AT4G39400 AT5G17020 AT3G48430 AT3G07160 AT3G08850 AT3G07100 AT5G20490 AT2G06850 AT5G04240 AT3G01040 AT5G43900 AT5G64070 AT5G19310 AT3G02260 AT2G39700 AT1G70710 AT1G58250 AT1G55350 AT3G13530 AT1G50030 AT3G03110
GO:0006928	P	movement of cell or subcellular component	11	614	55	28362	0.0179153	0.00193921	9.23844	1.3e-07	1.6e-05	AT5G43900 AT1G17580 AT1G12430 AT4G33200 AT2G20290 AT4G28710 AT5G20490 AT1G21730 AT5G65930 AT3G50240 AT2G21380
GO:0006139	P	nucleobase-containing compound metabolic process	140	614	4178	28362	0.228013	0.14731	1.54785	1e-07	1.3e-05	AT5G15020 AT3G20780 AT1G50410 AT5G45140 AT1G51450 AT1G03080 AT1G06850 AT2G36720 AT4G19020 AT4G32730 AT3G20540 AT1G50000 AT3G04450 AT5G49030 AT3G24490 AT1G29940 AT1G80070 AT1G18340 AT3G49250 AT2G46020 AT5G04240 AT4G18390 AT1G15940 AT3G52250 AT1G12880 AT3G57300 AT1G21580 AT5G55310 AT2G34780 AT1G15780 AT2G35340 AT2G24120 AT2G16650 AT4G09680 AT1G60200 AT3G23590 AT2G28290 AT2G28520 AT2G46510 AT5G66520…
GO:0016070	P	RNA metabolic process	118	614	3403	28362	0.192182	0.119984	1.60173	2.6e-07	2.8e-05	AT5G15020 AT1G50410 AT5G45140 AT1G51450 AT2G16650 AT1G06850 AT2G36720 AT4G19020 AT4G32730 AT5G62600 AT1G50000 AT3G04450 AT5G49030 AT3G24490 AT1G29940 AT1G80070 AT1G18340 AT3G49250 AT2G46020 AT5G04240 AT1G17070 AT3G52250 AT3G57300 AT1G21580 AT1G15780 AT2G35340 AT2G24120 AT1G60200 AT5G46690 AT2G28290 AT2G46510 AT5G66520 AT3G12250 AT3G01320 AT1G32750 AT5G17300 AT1G28420 AT3G23070 AT3G13810 AT1G10450…
GO:0010468	P	regulation of gene expression	93	614	2814	28362	0.151466	0.0992173	1.52661	3.8e-05	0.002	AT5G15020 AT1G50410 AT1G15780 AT2G36720 AT4G19020 AT4G32730 AT5G62600 AT1G55325 AT3G04450 AT3G24490 AT1G77300 AT3G49250 AT2G31660 AT5G04240 AT1G17070 AT1G13120 AT3G52250 AT3G57300 AT1G21580 AT1G64790 AT1G06850 AT4G18390 AT5G46690 AT2G28290 AT2G46510 AT4G26150 AT3G12250 AT3G01320 AT5G61960 AT1G32750 AT5G17300 AT1G28420 AT5G09410 AT3G13810 AT1G10450 AT1G24190 AT3G23590 AT5G38860 AT1G44910 AT3G48430…
GO:0016071	P	mRNA metabolic process	28	614	409	28362	0.0456026	0.0144207	3.1623	2.6e-07	2.8e-05	AT3G63070 AT1G70070 AT1G17070 AT2G48160 AT3G23070 AT2G16650 AT3G55200 AT5G64390 AT1G44910 AT5G61140 AT1G80070 AT3G22150 AT1G65440 AT1G28060 AT5G16180 AT3G09650 AT5G21160 AT1G63130 AT5G55740 AT5G53060 AT1G21580 AT1G20920 AT1G20960 AT2G42270 AT2G35340 AT1G60200 AT4G32850 AT5G23150
GO:0006397	P	mRNA processing	25	614	324	28362	0.0407166	0.0114237	3.56421	1.4e-07	1.7e-05	AT3G63070 AT1G70070 AT1G17070 AT2G48160 AT3G23070 AT2G16650 AT3G55200 AT5G64390 AT1G44910 AT5G61140 AT1G80070 AT1G65440 AT1G28060 AT5G16180 AT3G09650 AT1G63130 AT5G53060 AT1G21580 AT1G20920 AT1G20960 AT2G42270 AT2G35340 AT1G60200 AT4G32850 AT5G23150
GO:0006396	P	RNA processing	33	614	693	28362	0.0537459	0.0244341	2.19963	4e-05	0.0021	AT3G63070 AT1G70070 AT1G17070 AT2G48160 AT3G23070 AT2G16650 AT3G55200 AT5G64390 AT1G44910 AT5G62600 AT1G50000 AT5G61140 AT1G80070 AT3G49250 AT1G65440 AT1G28060 AT5G16180 AT3G09650 AT5G04895 AT1G63130 AT3G52250 AT5G53060 AT1G21580 AT3G17740 AT1G20960 AT2G42270 AT2G46020 AT2G35340 AT1G50030 AT1G60200 AT4G32850 AT5G23150 AT1G20920
GO:0008380	P	RNA splicing	17	614	236	28362	0.0276873	0.00832099	3.3274	3.2e-05	0.0018	AT2G35340 AT1G17070 AT1G44910 AT1G28060 AT5G16180 AT1G70070 AT5G62600 AT3G52250 AT5G53060 AT3G23070 AT3G55200 AT5G61140 AT1G80070 AT1G20960 AT1G21580 AT2G42270 AT1G20920
GO:0000122	P	negative regulation of transcription from RNA polymerase II promoter	7	614	10	28362	0.0114007	0.000352584	32.3345	3e-08	4.4e-06	AT5G15020 AT1G70060 AT3G52250 AT1G10450 AT1G24190 AT3G01320 AT1G10170
GO:0009408	P	response to heat	16	614	199	28362	0.0260586	0.00701643	3.71394	1.6e-05	0.00099	AT2G29500 AT1G53540 AT4G10250 AT5G21160 AT3G46230 AT5G12020 AT5G53060 AT4G21870 AT3G17830 AT5G48570 AT1G17870 AT5G17020 AT5G59720 AT4G19020 AT5G18620 AT2G46020
GO:0043170	P	macromolecule metabolic process	238	614	8111	28362	0.387622	0.285981	1.35541	5.4e-08	7.3e-06	AT5G15020 AT4G02290 AT1G11720 AT5G55310 AT5G58410 AT1G50410 AT5G62190 AT5G45140 AT2G16920 AT3G22420 AT1G03080 AT3G20780 AT4G39270 AT3G17750 AT1G06850 AT4G04740 AT2G36720 AT4G19020 AT4G32730 AT2G37840 AT5G45300 AT3G20540 AT3G08850 AT1G50000 AT3G04450 AT4G31050 AT3G24490 AT1G29940 AT1G77300 AT1G18340 AT3G11910 AT3G49250 AT1G17870 AT2G46020 AT5G44800 AT3G04340 AT5G04240 AT3G01040 AT2G06850 AT1G15940…
GO:0044260	P	cellular macromolecule metabolic process	208	614	7410	28362	0.338762	0.261265	1.29662	1.6e-05	0.00099	AT5G15020 AT4G02290 AT1G11720 AT5G55310 AT5G58410 AT1G50410 AT5G62190 AT5G45140 AT2G16920 AT3G22420 AT1G03080 AT3G20780 AT4G39270 AT3G17750 AT1G06850 AT4G04740 AT2G36720 AT4G19020 AT4G32730 AT2G37840 AT3G20540 AT3G08850 AT1G50000 AT3G04450 AT4G31050 AT3G24490 AT1G29940 AT1G77300 AT1G18340 AT3G11910 AT3G49250 AT2G46020 AT5G04240 AT3G01040 AT2G06850 AT1G15940 AT3G52250 AT2G24120 AT3G57300 AT1G21580…
GO:0060255	P	regulation of macromolecule metabolic process	100	614	2998	28362	0.162866	0.105705	1.54077	1.3e-05	0.00086	AT5G15020 AT1G50410 AT1G15780 AT2G36720 AT4G19020 AT4G32730 AT5G62600 AT3G08850 AT1G55325 AT3G04450 AT3G24490 AT1G77300 AT3G49250 AT2G46020 AT5G04240 AT1G17070 AT1G13120 AT3G52250 AT3G57300 AT1G21580 AT1G64790 AT2G34780 AT1G06850 AT4G18390 AT5G46690 AT2G28290 AT2G46510 AT4G26150 AT3G12250 AT3G01320 AT5G61960 AT1G32750 AT5G17300 AT1G28420 AT5G09410 AT3G13810 AT1G10450 AT1G24190 AT3G23590 AT5G38860…
GO:0010556	P	regulation of macromolecule biosynthetic process	87	614	2666	28362	0.141694	0.093999	1.5074	0.00011	0.0046	AT5G15020 AT1G50410 AT1G15780 AT2G36720 AT4G19020 AT4G32730 AT1G55325 AT3G04450 AT3G24490 AT3G49250 AT2G46020 AT5G04240 AT1G17070 AT1G13120 AT3G52250 AT3G57300 AT1G64790 AT2G34780 AT1G06850 AT4G18390 AT5G46690 AT2G28290 AT2G46510 AT3G12250 AT3G01320 AT5G61960 AT1G32750 AT5G17300 AT1G28420 AT5G09410 AT3G13810 AT1G10450 AT1G24190 AT3G23590 AT5G38860 AT1G44910 AT3G48430 AT5G42400 AT4G34060 AT5G67320…
GO:0043412	P	macromolecule modification	84	614	2532	28362	0.136808	0.0892744	1.53244	8.3e-05	0.0039	AT5G15020 AT1G73460 AT5G14210 AT3G17750 AT5G58410 AT4G11110 AT4G24560 AT3G47910 AT1G50410 AT1G49340 AT5G18620 AT1G13350 AT2G16920 AT3G22420 AT1G10570 AT1G10450 AT2G17930 AT5G21222 AT3G46370 AT1G24190 AT2G13690 AT4G04740 AT4G19020 AT2G37840 AT3G48430 AT1G10170 AT5G42400 AT4G18140 AT3G08850 AT4G31850 AT4G34830 AT5G67320 AT4G39270 AT4G31050 AT5G10020 AT5G19310 AT1G77300 AT5G02880 AT3G11910 AT3G49250…
GO:0043933	P	macromolecular complex subunit organization	42	614	745	28362	0.0684039	0.0262675	2.60412	5.4e-08	7.3e-06	AT5G15020 AT5G55310 AT1G17070 AT1G50410 AT3G60740 AT5G18620 AT5G50780 AT2G35630 AT1G10450 AT1G29170 AT1G24190 AT3G56450 AT4G19020 AT2G26780 AT3G48430 AT5G42400 AT1G51450 AT5G51200 AT5G67320 AT1G77300 AT3G49250 AT2G46020 AT5G44800 AT5G04240 AT1G65440 AT2G17930 AT1G70060 AT1G13120 AT3G52250 AT3G57300 AT5G18410 AT5G19310 AT2G05170 AT2G31660 AT2G36490 AT3G12810 AT1G05830 AT2G28290 AT2G28520 AT1G16710…
GO:0010605	P	negative regulation of macromolecule metabolic process	25	614	480	28362	0.0407166	0.0169241	2.40584	9.1e-05	0.0041	AT5G15020 AT1G70070 AT1G50410 AT1G28420 AT5G50780 AT1G10450 AT1G24190 AT4G32730 AT3G48430 AT1G10170 AT3G07100 AT3G49250 AT2G32700 AT2G46020 AT1G65440 AT1G70060 AT3G52250 AT5G53060 AT1G21580 AT2G34780 AT2G31660 AT2G36490 AT5G61380 AT2G46510 AT3G01320
GO:1901360	P	organic cyclic compound metabolic process	145	614	4700	28362	0.236156	0.165715	1.42508	6e-06	0.00043	AT5G15020 AT3G20780 AT1G50410 AT5G45140 AT1G51450 AT5G35750 AT1G03080 AT1G06850 AT2G36720 AT4G19020 AT4G32730 AT3G20540 AT1G50000 AT3G04450 AT5G49030 AT3G24490 AT1G29940 AT1G80070 AT1G18340 AT3G49250 AT2G46020 AT4G08180 AT5G04240 AT4G18390 AT1G15940 AT3G52250 AT1G12880 AT3G57300 AT1G21580 AT5G55310 AT2G34780 AT1G15780 AT2G35340 AT2G24120 AT2G16650 AT4G09680 AT1G60200 AT3G23590 AT2G28290 AT2G28520…
GO:0046483	P	heterocycle metabolic process	144	614	4433	28362	0.234528	0.156301	1.50049	3.9e-07	4e-05	AT5G15020 AT3G20780 AT1G68870 AT1G50410 AT5G45140 AT1G51450 AT5G35750 AT1G03080 AT1G06850 AT2G36720 AT4G19020 AT4G32730 AT3G20540 AT1G50000 AT3G04450 AT5G49030 AT3G24490 AT1G29940 AT1G80070 AT1G18340 AT3G49250 AT2G46020 AT5G04240 AT4G18390 AT1G15940 AT3G52250 AT1G12880 AT3G57300 AT1G21580 AT5G55310 AT2G34780 AT1G15780 AT2G35340 AT2G24120 AT2G16650 AT4G09680 AT1G60200 AT3G23590 AT2G28290 AT2G28520…
GO:0090304	P	nucleic acid metabolic process	136	614	3768	28362	0.221498	0.132854	1.66723	2e-09	3.6e-07	AT5G15020 AT3G20780 AT1G50410 AT5G45140 AT1G51450 AT1G03080 AT1G06850 AT2G36720 AT4G19020 AT4G32730 AT3G20540 AT1G50000 AT3G04450 AT5G49030 AT3G24490 AT1G29940 AT1G80070 AT1G18340 AT3G49250 AT2G46020 AT5G04240 AT4G18390 AT1G15940 AT3G52250 AT3G57300 AT1G21580 AT5G55310 AT2G34780 AT1G15780 AT2G35340 AT2G24120 AT2G16650 AT4G09680 AT1G60200 AT3G23590 AT2G28290 AT2G46510 AT5G66520 AT3G12250 AT3G01320…
GO:0006259	P	DNA metabolic process	27	614	539	28362	0.0439739	0.0190043	2.31389	9e-05	0.0041	AT3G20780 AT4G34060 AT1G50410 AT5G50780 AT1G03080 AT2G31970 AT4G19020 AT5G44750 AT5G41360 AT3G20540 AT2G27170 AT3G07100 AT3G49250 AT1G31360 AT5G04560 AT1G15940 AT3G57300 AT5G55310 AT2G34780 AT2G36490 AT1G63990 AT1G77600 AT5G44680 AT1G55350 AT4G31210 AT4G09680 AT4G38600
GO:0019222	P	regulation of metabolic process	107	614	3181	28362	0.174267	0.112157	1.55378	4.1e-06	0.00032	AT5G15020 AT1G50410 AT5G35750 AT1G15780 AT2G36720 AT4G19020 AT4G32730 AT2G04650 AT5G62600 AT3G08850 AT1G55325 AT3G04450 AT3G24490 AT1G77300 AT3G49250 AT2G46020 AT5G04240 AT1G17070 AT1G13120 AT3G52250 AT3G57300 AT1G21580 AT1G64790 AT2G34780 AT1G06850 AT4G18390 AT5G46690 AT2G28290 AT2G46510 AT4G26150 AT3G12250 AT3G01320 AT5G61960 AT1G32750 AT5G17300 AT1G28420 AT5G09410 AT3G13810 AT1G10450 AT3G61320…
GO:0031323	P	regulation of cellular metabolic process	101	614	2980	28362	0.164495	0.10507	1.56557	5.9e-06	0.00043	AT5G15020 AT1G50410 AT5G35750 AT1G15780 AT2G36720 AT4G19020 AT4G32730 AT2G04650 AT3G08850 AT1G55325 AT3G04450 AT3G24490 AT1G77300 AT3G49250 AT2G46020 AT5G04240 AT1G17070 AT1G13120 AT3G52250 AT3G57300 AT1G21580 AT1G64790 AT2G34780 AT1G06850 AT4G18390 AT5G46690 AT2G28290 AT2G46510 AT4G26150 AT3G12250 AT3G01320 AT5G61960 AT1G32750 AT5G17300 AT1G28420 AT5G09410 AT3G13810 AT1G10450 AT3G61320 AT1G24190…
GO:0080090	P	regulation of primary metabolic process	93	614	2889	28362	0.151466	0.101862	1.48698	9.6e-05	0.0042	AT5G15020 AT1G50410 AT1G15780 AT2G36720 AT4G19020 AT4G32730 AT3G08850 AT1G55325 AT3G04450 AT3G24490 AT1G77300 AT3G49250 AT2G46020 AT5G04240 AT1G17070 AT1G13120 AT3G52250 AT3G57300 AT1G21580 AT1G64790 AT2G34780 AT1G06850 AT4G18390 AT5G46690 AT2G28290 AT2G46510 AT3G12250 AT3G01320 AT5G61960 AT1G32750 AT5G17300 AT1G28420 AT5G09410 AT3G13810 AT1G10450 AT1G24190 AT3G23590 AT5G38860 AT1G44910 AT3G48430…
GO:0051171	P	regulation of nitrogen compound metabolic process	94	614	2739	28362	0.153094	0.0965729	1.58527	8.2e-06	0.00057	AT5G15020 AT1G50410 AT5G35750 AT1G15780 AT2G36720 AT4G19020 AT4G32730 AT1G55325 AT3G04450 AT3G24490 AT3G49250 AT2G46020 AT5G04240 AT1G17070 AT1G13120 AT3G52250 AT3G57300 AT1G21580 AT1G64790 AT2G34780 AT1G06850 AT4G18390 AT5G46690 AT2G28290 AT2G46510 AT4G26150 AT3G12250 AT3G01320 AT5G61960 AT1G32750 AT5G17300 AT1G28420 AT5G09410 AT3G13810 AT1G10450 AT1G24190 AT3G23590 AT5G38860 AT1G44910 AT3G48430…
GO:0031326	P	regulation of cellular biosynthetic process	91	614	2734	28362	0.148208	0.0963966	1.53749	3.6e-05	0.002	AT5G15020 AT1G50410 AT1G15780 AT2G36720 AT4G19020 AT4G32730 AT2G04650 AT1G55325 AT3G04450 AT3G24490 AT3G49250 AT2G46020 AT5G04240 AT1G17070 AT1G13120 AT3G52250 AT3G57300 AT1G64790 AT2G34780 AT1G06850 AT4G18390 AT5G46690 AT2G28290 AT2G46510 AT4G26150 AT3G12250 AT3G01320 AT5G61960 AT1G32750 AT5G17300 AT1G28420 AT5G09410 AT3G13810 AT1G10450 AT1G24190 AT3G23590 AT5G38860 AT1G44910 AT3G48430 AT5G42400…
GO:0030048	P	actin filament-based movement	6	614	21	28362	0.00977199	0.000740427	13.1978	1.8e-05	0.0011	AT5G43900 AT4G33200 AT1G17580 AT2G20290 AT4G28710 AT5G20490
GO:0007033	P	vacuole organization	7	614	41	28362	0.0114007	0.0014456	7.88647	6.4e-05	0.0032	AT3G14270 AT3G54860 AT3G28430 AT2G05170 AT5G20840 AT4G33240 AT5G40450
GO:0051273	P	beta-glucan metabolic process	10	614	91	28362	0.0162866	0.00320852	5.07606	5.8e-05	0.0029	AT5G09870 AT2G32530 AT3G07160 AT5G13000 AT2G36850 AT4G02290 AT2G31960 AT4G03550 AT1G70710 AT2G32540
GO:0006075	P	(1->3)-beta-D-glucan biosynthetic process	5	614	13	28362	0.00814332	0.00045836	17.7662	2.9e-05	0.0016	AT3G07160 AT5G13000 AT2G31960 AT2G36850 AT4G03550
down-regulated in primed plants after light-triggering
GO_acc	term_type	Term	query item	query total	bg item	bg total	Transcriptome	reference	relative	p-value	FDR	entries
GO:0065007	P	biological regulation	10	27	6062	28362	0.37037	0.213737	1.73283	0.046	0.31	AT2G26010 AT5G44430 AT5G44420 AT2G26020 AT3G15356 AT3G22231 AT4G02520 AT5G02560 AT3G04720 AT3G12500
GO:0065008	P	regulation of biological quality	7	27	1255	28362	0.259259	0.0442493	5.85905	0.00014	0.0011	AT2G26010 AT5G44430 AT5G44420 AT2G26020 AT3G22231 AT3G04720 AT3G12500
GO:0042221	P	response to chemical	11	27	2853	28362	0.407407	0.100592	4.05008	3e-05	0.00027	AT4G13180 AT4G02520 AT5G44420 AT3G15356 AT3G22231 AT2G14560 AT1G73260 AT4G10500 AT3G16530 AT3G04720 AT3G12500
GO:0010033	P	response to organic substance	10	27	2023	28362	0.37037	0.0713278	5.19251	9.4e-06	8.6e-05	AT4G02520 AT5G44420 AT3G15356 AT3G22231 AT2G14560 AT1G73260 AT4G10500 AT3G16530 AT3G04720 AT3G12500
GO:0009719	P	response to endogenous stimulus	7	27	1732	28362	0.259259	0.0610676	4.24545	0.00096	0.0071	AT4G02520 AT5G44420 AT3G15356 AT3G22231 AT3G16530 AT3G04720 AT3G12500
GO:1901700	P	response to oxygen-containing compound	7	27	1557	28362	0.259259	0.0548974	4.72261	0.00051	0.0041	AT5G44420 AT3G15356 AT3G22231 AT2G14560 AT1G73260 AT4G10500 AT3G16530
GO:0001101	P	response to acid chemical	6	27	1181	28362	0.222222	0.0416402	5.33672	0.00073	0.0056	AT5G44420 AT3G15356 AT3G22231 AT2G14560 AT1G73260 AT4G10500
GO:0009725	P	response to hormone	6	27	1631	28362	0.222222	0.0575065	3.8643	0.0038	0.027	AT4G02520 AT5G44420 AT3G15356 AT3G22231 AT3G04720 AT3G12500
GO:0050896	P	response to stimulus	17	27	6250	28362	0.62963	0.220365	2.85721	5.7e-06	5.5e-05	AT3G57240 AT4G16260 AT4G02520 AT2G26010 AT5G44430 AT5G44420 AT3G57260 AT2G26020 AT3G15356 AT3G22231 AT2G14560 AT1G73260 AT4G10500 AT3G16530 AT3G04720 AT3G12500 AT4G13180
GO:0043207	P	response to external biotic stimulus	16	27	1212	28362	0.592593	0.0427332	13.8673	1.1e-15	5.5e-14	AT3G57240 AT4G16260 AT4G02520 AT2G26010 AT5G44430 AT5G44420 AT3G57260 AT2G26020 AT3G15356 AT3G22231 AT2G14560 AT1G73260 AT4G10500 AT3G16530 AT3G04720 AT3G12500
GO:0098542	P	defense response to other organism	15	27	936	28362	0.555556	0.0330019	16.834	8e-16	5.5e-14	AT4G16260 AT4G02520 AT2G26010 AT5G44430 AT5G44420 AT3G57260 AT2G26020 AT3G15356 AT3G22231 AT2G14560 AT1G73260 AT4G10500 AT3G16530 AT3G04720 AT3G12500
GO:0006950	P	response to stress	15	27	3506	28362	0.555556	0.123616	4.4942	9.8e-08	1.7e-06	AT4G16260 AT4G02520 AT2G26010 AT5G44430 AT5G44420 AT3G57260 AT2G26020 AT3G15356 AT3G22231 AT2G14560 AT1G73260 AT4G10500 AT3G16530 AT3G04720 AT3G12500
GO:0009620	P	response to fungus	14	27	573	28362	0.518519	0.0202031	25.6653	3.5e-17	6.8e-15	AT4G16260 AT4G02520 AT2G26010 AT5G44430 AT5G44420 AT2G26020 AT3G15356 AT3G22231 AT2G14560 AT1G73260 AT4G10500 AT3G16530 AT3G04720 AT3G12500
GO:0050832	P	defense response to fungus	12	27	504	28362	0.444444	0.0177703	25.0106	1.6e-14	5e-13	AT4G16260 AT4G02520 AT2G26010 AT5G44430 AT5G44420 AT2G26020 AT3G15356 AT3G22231 AT2G14560 AT3G16530 AT3G04720 AT3G12500
GO:0009628	P	response to abiotic stimulus	6	27	2022	28362	0.222222	0.0712926	3.11705	0.011	0.073	AT4G16260 AT3G57260 AT3G22231 AT1G73260 AT3G04720 AT4G02520
GO:0009617	P	response to bacterium	6	27	441	28362	0.222222	0.015549	14.2918	3.3e-06	3.3e-05	AT3G57240 AT3G22231 AT1G73260 AT4G10500 AT3G04720 AT4G02520
GO:0009814	P	defense response, incompatible interaction	6	27	170	28362	0.222222	0.00599394	37.0745	1.4e-08	2.7e-07	AT4G16260 AT5G44420 AT3G57260 AT3G15356 AT3G04720 AT3G12500
