# Supplementary material for: Cold priming uncouples light- and cold-regulation of gene expression in Arabidopsis thaliana
Source: BMC Plant Biol. 2020 Jun 18;20:281. doi: 10.1186/s12870-020-02487-0 (PMC7301481; doi:10.1186/s12870-020-02487-0)
Supplement: Supplementary file 6 — Additional file 6:Suppl. Table 6. Identities of the genes showing inverse priming-dependent regulation after cold and light triggering. The seven genes associated with defence responses are labelled in dark orange. log2 (primed/unprimed) values ≥0.5 is highlighted in orange, log2 (primed/unprimed) values ≤ − 0.5 in blue. [file 12870_2020_2487_MOESM6_ESM.xlsx]

## Sheet: Suppl. Tab. 6
Suppl. Tab. 6: Identities of the genes showing inverse priming-dependent regulation after cold and light trig-gering
	FPKM
	lag phase		cold		light			regulation				log2 regulation
gene_id	C5	P5	T-C	PT-C	T-L	PT-L		P5/C5	PT-C/T-C	PT-L/T-L		P5/C5	PT-C/T-C	PT-L/T-L
log 2 (PT/T) > 0.5 in C-triggered plants and log2(PT/T)<0 in L-triggered plants
AT4G37990	0.59	4.11	1.18	5.57	5.28	2.48		6.9661	4.72034	0.469697		2.80035	2.23889	-1.0902		cinnamyl alcohol dehydrogenase 8
AT4G30730	14.18	9.41	4.78	20.86	9.81	1.98		0.663611	4.36402	0.201835		-0.591591	2.12566	-2.30875		hypothetical protein
AT1G73260	2.47	17.96	3.41	13.27	11.96	5.95		7.27126	3.8915	0.497492		2.8622	1.96032	-1.00726		kunitz trypsin inhibitor 1
ATCG00820	3.25	3.61	2.58	7.34	6.11	4.26		1.11077	2.84496	0.697218		0.151559	1.50841	-0.520319		ribosomal protein S19
AT5G27065	11.14	6.06	3.69	8.98	7.93	5.19		0.543986	2.4336	0.654477		-0.87836	1.28309	-0.611586		hypothetical protein
AT2G29350	11.64	33.57	8.81	18.24	42.36	26.26		2.88402	2.07037	0.619924		1.52808	1.04989	-0.689836		senescence-associated gene 13
AT1G79170	12.25	10.57	8.95	16.64	10.36	6.91		0.862857	1.85922	0.666988		-0.212806	0.894696	-0.584266		transmembrane protein
AT4G12495	11.86	39.89	33.78	60.51	42.9	13.27		3.36341	1.7913	0.309324		1.74992	0.841004	-1.69281		transmembrane protein
AT1G16916	3.17	6.59	6.8	11.16	7.78	3.54		2.07886	1.64118	0.455013		1.0558	0.71473	-1.13602		transmembrane protein
AT3G52075	5.72	5.79	4.55	7.31	5.11	2.89		1.01224	1.60659	0.565558		0.0175482	0.684005	-0.822254		hypothetical protein
AT3G12500	4.48	3.69	4.8	7.58	14.3	5.65		0.823661	1.57917	0.395105		-0.279878	0.659163	-1.33969		basic chitinase (CHI-B)
AT2G43510	10.65	24.62	8.75	13.78	36.51	18.32		2.31174	1.57486	0.50178		1.20898	0.655221	-0.994872		trypsin inhibitor protein 1
AT3G13404	6.84	9.03	5.66	8.59	5.27	2.49		1.32018	1.51767	0.472486		0.40073	0.601856	-1.08166		hypothetical protein
AT3G22231	416.56	379.68	58.73	86.77	1340.81	640.48		0.911465	1.47744	0.477681		-0.13374	0.563099	-1.06588		pathogen and circadian controlled 1 (PCC1)
AT3G04720	52.72	50.93	35.72	51.67	116.59	36.21		0.966047	1.44653	0.310576		-0.0498347	0.532595	-1.68698		pathogenesis-related 4 (PR4)
AT3G07195	7.79	6.74	3.79	5.46	7.53	5.03		0.865212	1.44063	0.667995		-0.208875	0.526703	-0.582091		RPM1-interacting protein 4 (RIN4) family protein
AT1G66590	10.07	7.47	15.3	22.02	16.3	11.51		0.741807	1.43922	0.706135		-0.430884	0.525283	-0.501984		cytochrome c oxidase 19-1
log 2 (PT/T) > 0.5 in L-triggered plants and log2(PT/T)<0 in C-triggered plants
AT4G02290	1.57	1.19	6.69	3	1.44	5.65		0.757962	0.44843	3.92361		-0.399803	-1.15704	1.97218		glycosyl hydrolase 9B13
AT1G62500	3.31	4.59	6.03	4.26	5.41	11.84		1.38671	0.706468	2.18854		0.471663	-0.501305	1.12997		Bifunctional inhibitor/lipid-transfer protein/seed storage 2S albumin superfamily protein
AT2G36570	5.4	5.18	9.17	5.73	2.94	5.7		0.959259	0.624864	1.93878		-0.0600073	-0.678387	0.955146		Leucine-rich repeat protein kinase family protein
AT1G70710	3.77	3.86	8.11	3.9	3.78	7.04		1.02387	0.480888	1.86243		0.0340363	-1.05623	0.897189		glycosyl hydrolase 9B1
AT5G02760	34.8	32.87	23.53	15.2	14.29	25.48		0.94454	0.645984	1.78307		-0.0823158	-0.63043	0.834359		Protein phosphatase 2C family protein | Chr5:625254-627124 FORWARD LENGTH=1543 | 201606
AT1G53035	1.95	1.32	5.93	3.73	4.95	8.11		0.676923	0.629005	1.63838		-0.562936	-0.668856	0.712273		transmembrane protein
AT1G04455	12.67	11.69	15.1	9.11	8.56	13.57		0.922652	0.603311	1.58528		-0.116142	-0.729026	0.664738		hypothetical protein
AT2G05440	4.72	6.16	38.12	18.51	15.92	25.02		1.30508	0.485572	1.57161		0.384143	-1.04224	0.652241		GLYCINE RICH PROTEIN 9
AT2G01021	22.83	27.96	20.31	11.81	15.48	24.27		1.2247	0.581487	1.56783		0.292434	-0.782181	0.648769		hypothetical protein
AT5G65580	10.4	7.6	11.77	6.25	6.59	9.92		0.730769	0.531011	1.50531		-0.452512	-0.913186	0.590062		transmembrane protein
AT2G47885	8.77	10.02	9.47	5.25	5.67	8.47		1.14253	0.554382	1.49383		0.192234	-0.851047	0.579013		hypothetical protein
AT3G16800	15.15	9.99	8.96	4.88	5.34	7.83		0.659406	0.544643	1.46629		-0.600761	-0.876618	0.552173		Protein phosphatase 2C family protein
