# Supplementary material for: Cold priming uncouples light- and cold-regulation of gene expression in Arabidopsis thaliana
Source: BMC Plant Biol. 2020 Jun 18;20:281. doi: 10.1186/s12870-020-02487-0 (PMC7301481; doi:10.1186/s12870-020-02487-0)
Supplement: Supplementary file 7 — Additional file 7:Suppl. Table 7. Gene ontologies (GO-term) obtained by functional enrichment analysis of genes which were inversely regulated by cold and light in a priming-dependent manner (Suppl. Tab. 6). The GOs grouping the seven genes mentioned in the text are labelled in orange. [file 12870_2020_2487_MOESM7_ESM.xlsx]

## Sheet: Suppl. Tab. 7
Suppl. Tab. 7: Gene ontologies (GO-term) obtained by functional enrichment analysis of genes which were inversely regulated by cold and light in a priming-dependent manner
GO term	Ontology	Description	Number in input list	Number in BG/Ref	p-value	FDR
GO:0043207	P	response to external biotic stimulus	7	1212	3.5e-05	0.0014
GO:0051707	P	response to other organism	7	1210	3.5e-05	0.0014
GO:0009607	P	response to biotic stimulus	7	1253	4.4e-05	0.0014
GO:0098542	P	defense response to other organism	6	936	8.2e-05	0.0016
GO:0009620	P	response to fungus	5	573	8.5e-05	0.0016
GO:0006952	P	defense response	7	1566	0.00018	0.0026
GO:0009605	P	response to external stimulus	7	1582	0.00019	0.0026
GO:0051704	P	multi-organism process	7	1631	0.00023	0.0027
