# Supplementary material for: Cold priming uncouples light- and cold-regulation of gene expression in Arabidopsis thaliana
Source: BMC Plant Biol. 2020 Jun 18;20:281. doi: 10.1186/s12870-020-02487-0 (PMC7301481; doi:10.1186/s12870-020-02487-0)
Supplement: Supplementary file 8 — Additional file 8:Suppl. Table 8. List of oligonucleotide primers used for the qPCR analysis. [file 12870_2020_2487_MOESM8_ESM.xlsx]

## Sheet: Suppl. Tab. 8
Suppl. Tab. 8: qRT-Primer, used in the study
Gene	Gene name	Forward primer	reverse primer
AT5G08290	YLS8	TTACTGTTTCGGTTGTTCTCCATTT	CACTGAATCATGTTCGAAGCAAGT
AT1G27730	ZAT10	TCACAAGGCAAGCCACCGTAAG	TTGTCGCCGACGAGGTTGAATG
AT5G59820	ZAT12	TTGGTTACACGCGCTTTGTTGC	ACAAGCCACTCTCTTCCCACTG
AT5G04340	ZAT6	TCTACAAGCCACGTCAGCAGTG	TTCCGGTATCGGCGGTATGTTG
AT4G11280	ACS6	ACGGCGAGAATTCCTCTTATTTCG	ACGCATCAAATCTCCACAAAGCTG
AT1G80840	WRKY40	AGCTTCTGACACTACCCTCGTTG	TTGACAGAACAGCTTGGAGCAC
AT2G36530	LOS2	TGGAACCGAGGTTCAGATTGTCG	GCGATTGCCTTAGCAACTCTCTTG
AT2G37040	PAL1	GCAGTGCTACCGAAAGAAGTGG	TGTTCGGGATAGCCGATGTTCC
AT4G14690	ELIP2	CCACCAGTTAGCAAGCCTAAGGTG	TGGACCGCTAAACGCTAGCAAATC
AT4G31870	GPX7	CGTTAACGTTGCGTCAAGATGTGG	TGACCTCCAAATTGATTGCAAGGG
AT3G51910	HSFA7a	ACCACCACCACAACCAATGGAG	TCTTGGTCAGAAATGGAGGTGGAG
AT3G63350	HSFA7b	ATGGAGGGATTGCAGGAAGCAG	TGGATCACCAACCATCTCGAACG
AT2G40610	Expansin A8	TGGTGCAATCCTCCTCTTCAGC	TGGTACTCTTCGGAAAGAGACAGG
AT3G22231	PCC1	CGTATGCTCCAGCCTCTGTACATC	GGTTTGGGCAACGACTTCTGTC
AT2G14560	LURP1	TGATAACGAGTGCGGACGGTAAG	TGCATGGTCATCATCTTCCCTCTC
AT3G57260	PR2	AGCTTCCTTCTTCAACCACACAGC	TGGCAAGGTATCGCCTAGCATC
AT3G04720	PR4	GCGGCAAGTGTTTAAGGGTGAAG	CGTTGCTGCATTGGTCCACTATTC
AT3G16670	Pollen ole 1 allergen	TTTCGCTAATGCGGTCGTCCAG	ATCGTTGAGGAGTGTGGGAAGG
AT5G59310	LTP4	AGTGTTCATCGTTGCATCAGTGG	AGACATGGACTCAAGCTACTTGCC
AT4G12480	EARLI1	AGACTCGGTGTATGTGCGAACG	ACATGGTTGAGCTGATGGCTGAC
AT1G73260	Kunitz1	TGGAGGCTTAAGGTTGCGTTCG	CCGACGTCTGTTTCGATGTTGAGG
AT1G04800	Glycin rich protein	ACTTAGGTGGTGGTGGTGGTATC	AACACTGCCTCCAATCCAACCG
AT2G29350	SAG13	AGGGAGCATCGTGCTCATATCC	CCAGCTGATTCATGGCTCCTTTG
AT2G29500	HSP20I	TGGATCAGGTTAAGGCTGCGATGG	TCAGCCTTAGGCACCGTAACAGTC
AT5G59720	HSP18.2	TTCACGCCATCTTCTGCGTTGG	TGTAAACGCTGCCACATCACGAG
AT5G12020	HSP17.6	AAGACCCGCAACAACCCTTCAC	GTGTAGCAGCCATTGCCTTAGC
